# Supplementary material for: Poly[[tetra­aquabis­(μ-hydroxy­acetato-κ4 O 1,O 2:O 1,O 1′)-μ2-sulfato-κ2 O:O′-dicadmium(II)] monohydrate]
Source: Acta Crystallogr Sect E Struct Rep Online. 2009 May 14;65(Pt 6):m648–9. doi: 10.1107/S1600536809017255 (PMC2969722; doi:10.1107/S1600536809017255)
Supplement: Supplementary file 1 [file e-65-0m648-sup1.cif]

##############################################################################
###                                                                        ###
###        Electronic paper (Acta Crystallographica Section E)             ###
###                                                                        ###
##############################################################################
#                                                                            #
# This CIF contains the data in a paper accepted for publication in Acta     #
# Crystallographica Section E. It conforms to the requirements of Notes      #
# for Authors for Section E, and has been peer reviewed under the auspices   #
# of the IUCr Commission on Journals.                                        #
#                                                                            #
# Full details of the Crystallographic Information File format               #
# are given in the paper "The Crystallographic Information File (CIF):       #
# a New Standard Archive File for Crystallography" by S. R. Hall, F. H.      #
# Allen and I. D. Brown [Acta Cryst. (1991), A47, 655-685].                  #
#                                                                            #
# The current version of the core CIF dictionary is obtainable from          #
# ftp://ftp.iucr.org/pub/cif_core.dic. The current version number is 2.4.    #
#                                                                            #
# Software is freely available for graphical display of the structure(s) in  #
# this CIF.  For information consult the CIF home page http://www.iucr.org/  #
# cif/home.html                                                              #
#                                                                            #
# This file may be used for bona fide research purposes within the           #
# scientific community so long as proper attribution is given to the journal # 
# article from which it was obtained.                                        #
#                                                                            #
##############################################################################
                                             
data_I
_audit_creation_method     SHELXL97
_chemical_name_systematic
;
Poly[[tetraaquabis(\m~2~-hydroxyacetato-
\k^4^<i>O</i>^1^,<i>O</i>^2^:<i>O</i>^1^,<i>O</i>^1'^)-\m~2~-sulfato-
\k^2^<i>O</i>:<i>O</i>'-dicadmium(II)] monohydrate]
;
_chemical_name_common     ?
_chemical_formula_moiety     'C4 H14 Cd2 O14 S , H2 O'
_chemical_formula_sum     'C4 H16 Cd2 O15 S'
_chemical_formula_iupac     '[Cd2 (C2 H3 O3)2 (S O4) (H2 O)4] , H2 O'
_chemical_formula_weight     561.03
_chemical_melting_point     416
_symmetry_cell_setting     monoclinic
_symmetry_space_group_name_H-M     'C 2/c'
_symmetry_space_group_name_Hall     '-C 2yc'
loop_
    _symmetry_equiv_pos_as_xyz
    'x, y, z'
    '-x, y, -z+1/2'
    'x+1/2, y+1/2, z'
    '-x+1/2, y+1/2, -z+1/2'
    '-x, -y, -z'
    'x, -y, z-1/2'
    '-x+1/2, -y+1/2, -z'
    'x+1/2, -y+1/2, z-1/2'
_cell_length_a     13.5750(3)
_cell_length_b     8.57770(10)
_cell_length_c     13.7734(3)
_cell_angle_alpha     90.00
_cell_angle_beta     107.528(2)
_cell_angle_gamma     90.00
_cell_volume     1529.34(5)
_cell_formula_units_Z     4
_cell_measurement_reflns_used     5972
_cell_measurement_theta_min     2.85
_cell_measurement_theta_max     28.00
_cell_measurement_temperature     295(2)
_exptl_crystal_description     prismatic
_exptl_crystal_colour     colourless
_exptl_crystal_size_max     0.30
_exptl_crystal_size_mid     0.30
_exptl_crystal_size_min     0.20
_exptl_crystal_density_diffrn     2.437
_exptl_crystal_density_meas     ?
_exptl_crystal_density_method     'not measured'
_exptl_crystal_F_000     1088
_exptl_absorpt_coefficient_mu     2.991
_exptl_absorpt_correction_type     multi-scan
_exptl_absorpt_process_details     '(CrysAlis RED; Oxford Diffraction, 2007)'
_exptl_absorpt_correction_T_min     0.388
_exptl_absorpt_correction_T_max     0.550
_diffrn_ambient_temperature     295(2)
_diffrn_radiation_type     MoK\a
_diffrn_radiation_wavelength     0.71073
_diffrn_radiation_source     'fine-focus sealed tube'
_diffrn_radiation_monochromator     graphite
_diffrn_measurement_device_type     'Kuma KM4 CCD \k-geometry'
_diffrn_measurement_method     '\w and \f scans'
_diffrn_detector_area_resol_mean     ?
_diffrn_reflns_number     8842
_diffrn_reflns_av_R_equivalents     0.0180
_diffrn_reflns_av_sigmaI/netI     0.0108
_diffrn_reflns_theta_min     2.85
_diffrn_reflns_theta_max     28.00
_diffrn_reflns_theta_full     26.00
_diffrn_measured_fraction_theta_max     0.922
_diffrn_measured_fraction_theta_full     1.000
_diffrn_reflns_limit_h_min     -17
_diffrn_reflns_limit_h_max     17
_diffrn_reflns_limit_k_min     -10
_diffrn_reflns_limit_k_max     10
_diffrn_reflns_limit_l_min     -17
_diffrn_reflns_limit_l_max     17
_diffrn_standards_number     0
_diffrn_standards_interval_count     0
_diffrn_standards_interval_time     0
_diffrn_standards_decay_%     0
_reflns_number_total     1710
_reflns_number_gt     1602
_reflns_threshold_expression     I>2\s(I)
_refine_ls_structure_factor_coef     Fsqd
_refine_ls_matrix_type     full
_refine_ls_R_factor_all     0.0165
_refine_ls_R_factor_gt     0.0151
_refine_ls_wR_factor_gt     0.0374
_refine_ls_wR_factor_ref     0.0384
_refine_ls_goodness_of_fit_ref     1.132
_refine_ls_restrained_S_all     1.132
_refine_ls_number_reflns     1710
_refine_ls_number_parameters     102
_refine_ls_number_restraints     0
_refine_ls_hydrogen_treatment     constr
_refine_ls_weighting_scheme     calc
_refine_ls_weighting_details
         'calc w=1/[\s^2^(Fo^2^)+(0.0212P)^2^+0.9781P] where P=(Fo^2^+2Fc^2^)/3'
_atom_sites_solution_hydrogens     geom
_atom_sites_solution_primary     direct
_atom_sites_solution_secondary     difmap
_refine_ls_shift/su_max     0.001
_refine_ls_shift/su_mean     0.000
_refine_diff_density_max     0.455
_refine_diff_density_min     -0.308
_refine_ls_extinction_method     'SHELXL97 (Sheldrick, 2008)'
_refine_ls_extinction_coef     0.00703(18)
_refine_ls_extinction_expression
                                  'Fc^*^=kFc[1+0.001xFc^2^\l^3^/sin(2\q)]^-1/4^'
loop_
    _atom_type_symbol
    _atom_type_description
    _atom_type_scat_dispersion_real
    _atom_type_scat_dispersion_imag
    _atom_type_scat_source
    'C' 'C' 0.0033 0.0016
                         'International Tables Vol C Tables 4.2.6.8 and 6.1.1.4'
    'H' 'H' 0.0000 0.0000
                         'International Tables Vol C Tables 4.2.6.8 and 6.1.1.4'
    'O' 'O' 0.0106 0.0060
                         'International Tables Vol C Tables 4.2.6.8 and 6.1.1.4'
    'S' 'S' 0.1246 0.1234
                         'International Tables Vol C Tables 4.2.6.8 and 6.1.1.4'
    'Cd' 'Cd' -0.8075 1.2024
                         'International Tables Vol C Tables 4.2.6.8 and 6.1.1.4'
_computing_data_collection     'CrysAlis CCD (Oxford Diffraction, 2007)'
_computing_cell_refinement     'CrysAlis Red (Oxford Diffraction, 2007)'
_computing_data_reduction     'CrysAlis Red (Oxford Diffraction, 2007)'
_computing_structure_solution     'SHELXS86 (Sheldrick, 2008)'
_computing_structure_refinement     'SHELXL97 (Sheldrick, 2008)'
_computing_molecular_graphics
;
XP (Siemens, 1989) and Mercury (Bruno <i>et al.</i>,  2002)
;
_computing_publication_material     'SHELXL97 (Sheldrick, 2008)'
loop_
    _atom_site_type_symbol
    _atom_site_label
    _atom_site_fract_x
    _atom_site_fract_y
    _atom_site_fract_z
    _atom_site_U_iso_or_equiv
    _atom_site_adp_type
    _atom_site_calc_flag
    _atom_site_refinement_flags
    _atom_site_occupancy
    _atom_site_disorder_assembly
    _atom_site_disorder_group
    Cd Cd1 0.215433(10) 0.885016(14) 0.174423(9) 0.02516(7) Uani d . 1 . .
    O O1W 0.15455(14) 0.67573(17) 0.07284(12) 0.0463(4) Uani d . 1 . .
    H H1W 0.1546 0.6610 0.0118 0.056 Uiso d R 1 . .
    H H2W 0.1641 0.5894 0.1046 0.056 Uiso d R 1 . .
    O O2W 0.36889(11) 0.85773(16) 0.13399(12) 0.0344(3) Uani d . 1 . .
    H H3W 0.4134 0.9233 0.1669 0.041 Uiso d R 1 . .
    H H4W 0.3970 0.7714 0.1573 0.041 Uiso d R 1 . .
    O O1 0.14443(14) 1.02774(17) 0.02309(11) 0.0499(4) Uani d . 1 . .
    H H1O 0.1128 1.0004 -0.0376 0.060 Uiso d R 1 . .
    C C1 0.12548(16) 1.1879(2) 0.03179(14) 0.0323(4) Uani d . 1 . .
    H H1A 0.0528 1.2052 0.0191 0.039 Uiso d R 1 . .
    H H1B 0.1474 1.2454 -0.0178 0.039 Uiso d R 1 . .
    C C2 0.18369(14) 1.2435(2) 0.13702(13) 0.0254(4) Uani d . 1 . .
    O O2 0.23446(11) 1.14930(16) 0.20257(11) 0.0310(3) Uani d . 1 . .
    O O4 0.07190(15) 0.87150(18) 0.22208(19) 0.0617(6) Uani d . 1 . .
    S S1 0.0000 0.97501(7) 0.2500 0.02325(13) Uani d S 1 . .
    O O5 0.05131(16) 1.0737(2) 0.33543(12) 0.0570(5) Uani d . 1 . .
    O O3W 0.5000 1.0723(3) 0.2500 0.0749(10) Uani d S 1 . .
    H H5W 0.5380 1.1144 0.2183 0.090 Uiso d R 1 . .
    O O3 0.17860(15) 1.38542(15) 0.15667(12) 0.0396(3) Uani d . 1 . .
loop_
    _atom_site_aniso_label
    _atom_site_aniso_U_11
    _atom_site_aniso_U_22
    _atom_site_aniso_U_33
    _atom_site_aniso_U_12
    _atom_site_aniso_U_13
    _atom_site_aniso_U_23
    Cd1 0.03149(10) 0.02054(9) 0.02099(9) 0.00182(4) 0.00418(6) -0.00095(5)
    O1W 0.0858(12) 0.0209(7) 0.0251(7) -0.0006(7) 0.0062(7) -0.0006(6)
    O2W 0.0402(8) 0.0289(7) 0.0334(8) 0.0051(6) 0.0098(6) 0.0019(6)
    O1 0.0872(12) 0.0260(8) 0.0193(7) 0.0107(7) -0.0098(7) -0.0061(6)
    C1 0.0445(11) 0.0231(9) 0.0224(9) 0.0022(8) -0.0001(8) 0.0011(7)
    C2 0.0323(9) 0.0211(9) 0.0218(8) -0.0040(7) 0.0067(7) 0.0000(7)
    O2 0.0416(7) 0.0226(6) 0.0214(6) -0.0032(5) -0.0018(6) 0.0001(5)
    O3 0.0629(10) 0.0208(7) 0.0274(8) -0.0011(6) 0.0021(7) -0.0030(5)
    O4 0.0565(11) 0.0353(9) 0.1112(18) 0.0121(7) 0.0524(13) 0.0067(9)
    S1 0.0263(3) 0.0186(3) 0.0233(3) 0.000 0.0051(2) 0.000
    O5 0.0940(15) 0.0310(8) 0.0250(8) -0.0193(8) -0.0139(8) 0.0032(7)
    O3W 0.0500(15) 0.0271(12) 0.140(3) 0.000 0.0168(17) 0.000
_geom_special_details
;
All e.s.d.'s (except the e.s.d. in the dihedral angle between two l.s. planes)
are estimated using the full covariance matrix. The cell e.s.d.'s are taken
into account individually in the estimation of e.s.d.'s in distances, angles
and torsion angles; correlations between e.s.d.'s in cell parameters are only
used when they are defined by crystal symmetry. An approximate (isotropic)
treatment of cell e.s.d.'s is used for estimating e.s.d.'s involving l.s.
planes.
;
loop_
    _geom_bond_atom_site_label_1
    _geom_bond_atom_site_label_2
    _geom_bond_site_symmetry_2
    _geom_bond_distance
    _geom_bond_publ_flag
    Cd1 O1 . 2.3584(14) y
    Cd1 O2 . 2.3013(14) y
    Cd1 O4 . 2.2386(16) y
    Cd1 O1W . 2.2731(15) y
    Cd1 O2W . 2.3245(14) y
    Cd1 O2 4_545 2.5937(14) y
    Cd1 O3 4_545 2.3379(17) y
    O1W H1W . 0.8500 ?
    O1W H2W . 0.8500 ?
    O2W H3W . 0.8500 ?
    O2W H4W . 0.8500 ?
    O1 C1 . 1.410(2) ?
    O1 H1O . 0.8500 ?
    C1 C2 . 1.504(3) ?
    C1 H1A . 0.9601 ?
    C1 H1B . 0.9599 ?
    C2 O2 . 1.252(2) ?
    C2 O3 . 1.253(2) ?
    O2 Cd1 4 2.5937(14) ?
    O4 S1 . 1.4543(16) ?
    S1 O5 . 1.4468(16) ?
    O3W H5W . 0.8500 ?
    O3 Cd1 4 2.3379(17) ?
loop_
    _geom_angle_atom_site_label_1
    _geom_angle_atom_site_label_2
    _geom_angle_atom_site_label_3
    _geom_angle_site_symmetry_1
    _geom_angle_site_symmetry_3
    _geom_angle
    _geom_angle_publ_flag
    O4 Cd1 O1W . . 87.27(7) ?
    O4 Cd1 O2 . . 93.73(5) ?
    O1W Cd1 O2 . . 152.03(5) ?
    O4 Cd1 O2W . . 170.76(6) ?
    O1W Cd1 O2W . . 87.65(6) ?
    O2 Cd1 O2W . . 94.38(5) ?
    O4 Cd1 O3 . 4_545 92.14(8) ?
    O1W Cd1 O3 . 4_545 127.91(5) ?
    O2 Cd1 O3 . 4_545 80.02(5) ?
    O2W Cd1 O3 . 4_545 84.91(6) ?
    O4 Cd1 O1 . . 97.23(7) ?
    O1W Cd1 O1 . . 83.68(5) ?
    O2 Cd1 O1 . . 68.45(5) ?
    O2W Cd1 O1 . . 89.87(6) ?
    O3 Cd1 O1 4_545 . 147.55(5) ?
    O4 Cd1 O2 . 4_545 81.27(6) ?
    O1W Cd1 O2 . 4_545 76.21(5) ?
    O2 Cd1 O2 . 4_545 131.594(18) ?
    O2W Cd1 O2 . 4_545 90.02(5) ?
    O3 Cd1 O2 4_545 4_545 52.37(4) ?
    O1 Cd1 O2 . 4_545 159.88(5) ?
    Cd1 O1W H2W . . 113.6 ?
    Cd1 O1W H1W . . 128.1 ?
    H2W O1W H1W . . 109.5 ?
    Cd1 O2W H4W . . 109.2 ?
    Cd1 O2W H3W . . 110.5 ?
    H4W O2W H3W . . 102.0 ?
    C1 O1 Cd1 . . 117.86(11) ?
    C1 O1 H1O . . 107.6 ?
    Cd1 O1 H1O . . 132.6 ?
    O1 C1 C2 . . 109.54(15) ?
    O1 C1 H1A . . 109.8 ?
    C2 C1 H1A . . 109.8 ?
    O1 C1 H1B . . 109.7 ?
    C2 C1 H1B . . 109.8 ?
    H1A C1 H1B . . 108.2 ?
    O2 C2 O3 . . 121.68(18) ?
    O2 C2 C1 . . 120.37(17) ?
    O3 C2 C1 . . 117.95(17) ?
    C2 O2 Cd1 . . 120.32(12) ?
    C2 O2 Cd1 . 4 86.96(11) ?
    Cd1 O2 Cd1 . 4 150.69(6) ?
    S1 O4 Cd1 . . 139.34(10) ?
    O5 S1 O5 . 2 108.34(13) ?
    O5 S1 O4 . 2 109.84(12) ?
    O5 S1 O4 2 2 112.05(13) ?
    O5 S1 O4 . . 112.05(13) ?
    O5 S1 O4 2 . 109.84(12) ?
    O4 S1 O4 2 . 104.74(14) ?
    C2 O3 Cd1 . 4 98.98(12) ?
loop_
    _geom_torsion_atom_site_label_1
    _geom_torsion_atom_site_label_2
    _geom_torsion_atom_site_label_3
    _geom_torsion_atom_site_label_4
    _geom_torsion_site_symmetry_1
    _geom_torsion_site_symmetry_2
    _geom_torsion_site_symmetry_3
    _geom_torsion_site_symmetry_4
    _geom_torsion
    _geom_torsion_publ_flag
    O4 Cd1 O1 C1 . . . . 74.77(15) ?
    O1W Cd1 O1 C1 . . . . 161.19(16) ?
    O2 Cd1 O1 C1 . . . . -16.41(14) ?
    O2W Cd1 O1 C1 . . . . -111.16(15) ?
    O3 Cd1 O1 C1 4_545 . . . -30.9(2) ?
    O2 Cd1 O1 C1 4_545 . . . 159.13(13) ?
    Cd1 O1 C1 C2 . . . . 16.3(2) ?
    O1 C1 C2 O2 . . . . -3.4(2) ?
    O1 C1 C2 O3 . . . . 177.33(17) ?
    O3 C2 O2 Cd1 . . . . 167.52(14) ?
    C1 C2 O2 Cd1 . . . . -11.7(2) ?
    O3 C2 O2 Cd1 . . . 4 -1.16(18) ?
    C1 C2 O2 Cd1 . . . 4 179.64(15) ?
    O4 Cd1 O2 C2 . . . . -81.55(15) ?
    O1W Cd1 O2 C2 . . . . 9.6(2) ?
    O2W Cd1 O2 C2 . . . . 102.89(14) ?
    O3 Cd1 O2 C2 4_545 . . . -173.07(15) ?
    O1 Cd1 O2 C2 . . . . 14.76(13) ?
    O2 Cd1 O2 C2 4_545 . . . -163.19(14) ?
    O4 Cd1 O2 Cd1 . . . 4 74.85(14) ?
    O1W Cd1 O2 Cd1 . . . 4 166.05(11) ?
    O2W Cd1 O2 Cd1 . . . 4 -100.72(13) ?
    O3 Cd1 O2 Cd1 4_545 . . 4 -16.67(13) ?
    O1 Cd1 O2 Cd1 . . . 4 171.15(15) ?
    O2 Cd1 O2 Cd1 4_545 . . 4 -6.79(12) ?
    O1W Cd1 O4 S1 . . . . -144.9(2) ?
    O2 Cd1 O4 S1 . . . . 7.1(2) ?
    O3 Cd1 O4 S1 4_545 . . . 87.2(2) ?
    O1 Cd1 O4 S1 . . . . -61.6(2) ?
    O2 Cd1 O4 S1 4_545 . . . 138.6(2) ?
    Cd1 O4 S1 O5 . . . . -57.4(2) ?
    Cd1 O4 S1 O5 . . . 2 63.0(2) ?
    Cd1 O4 S1 O4 . . . 2 -176.5(3) ?
    O2 C2 O3 Cd1 . . . 4 1.3(2) ?
    C1 C2 O3 Cd1 . . . 4 -179.48(13) ?
loop_
    _geom_hbond_atom_site_label_D
    _geom_hbond_atom_site_label_H
    _geom_hbond_atom_site_label_A
    _geom_hbond_site_symmetry_A
    _geom_hbond_distance_DH
    _geom_hbond_distance_HA
    _geom_hbond_distance_DA
    _geom_hbond_angle_DHA
    _geom_hbond_publ_flag
    O1W H1W O2W 7_565 0.85 1.94 2.784(2) 170 yes
    O1W H2w O3 1_545 0.85 1.88 2.723(2) 172 yes
    O2W H3W O3W 1_555 0.85 1.88 2.720(2) 172 yes
    O2W H4W O5 4_545 0.85 1.82 2.648(2) 162 yes
    O1 H1O O5 6_575 0.85 1.81 2.659(2) 175 yes
    O3W H5W O4 3_555 0.85 2.25 2.813(3) 124 yes
data_global
_journal_date_recd_electronic     2009-04-28
_journal_date_accepted     2009-05-07
_journal_name_full     'Acta Crystallographica, Section E'
_journal_year     2009
_journal_volume     65
_journal_issue      6
_journal_page_first     m648
_journal_page_last     m649
_journal_paper_category     QM
_journal_coeditor_code     GK2209
_publ_contact_author_name     'Urszula Rychlewska'
_publ_contact_author_address
;
Faculty of Chemistry
Adam Mickiewicz University
Grunwaldzka 6
60-780 Poznan
Poland
;
_publ_contact_author_email     urszular@amu.edu.pl
_publ_contact_author_fax     '48 61 8291505'
_publ_contact_author_phone     '48 61 8291268'
_publ_section_title
;\
Poly[[tetraaquabis(\m~2~-hydroxyacetato-\
\k^4^<i>O</i>^1^,<i>O</i>^2^:<i>O</i>^1^,<i>O</i>^1'^)-\m~2~-sulfato-\
\k^2^<i>O</i>:<i>O</i>'-dicadmium(II)] monohydrate]
;
loop_
    _publ_author_name
    _publ_author_address
    'Rychlewska, Urszula'
;
Department of Chemistry
Adam Mickiewicz University
Grunwaldzka 6
60-780 Pozna\'n
Poland
;
    'Warzajtis, Beata'
;
Department of Chemistry
Adam Mickiewicz University
Grunwaldzka 6
60-780 Pozna\'n
Poland
;
    'Dimitrijevi\'c, Mirjana Dj.'
;
Department of Chemistry
Faculty of Science
University of Kragujevac
R. Domanovi\'ca 12
PO Box 60
34000 Kragujevac
Serbia
;
    'Draskovic, Nenad S.'
;
Department of Chemistry
Faculty of Science
University of Kragujevac
R. Domanovi\'ca 12
PO Box 60
34000 Kragujevac
Serbia
;
    'Djuran, Milo\<s I.'
;
Department of Chemistry
Faculty of Science
University of Kragujevac
R. Domanovi\'ca 12
PO Box 60
34000 Kragujevac
Serbia
;
