# Supplementary material for: Poly[[tetra­aquabis­(μ-hydroxy­acetato-κ4 O 1,O 2:O 1,O 1′)-μ2-sulfato-κ2 O:O′-dicadmium(II)] monohydrate]
Source: Acta Crystallogr Sect E Struct Rep Online. 2009 May 14;65(Pt 6):m648–9. doi: 10.1107/S1600536809017255 (PMC2969722; doi:10.1107/S1600536809017255)
Supplement: Supplementary file 2 [file e-65-0m648-Isup2.hkl]

# 
# h,k,l, Fc-squared, Fo-squared, sigma(Fo-squared) and status flag 
# 
data_I
_shelx_title ' cdbdta in C2/c' 
_shelx_refln_list_code          4 
_shelx_F_calc_maximum      629.48 
_exptl_crystal_F_000      1088.00 
_reflns_d_resolution_high  0.7570 
 
loop_ 
 _symmetry_equiv_pos_as_xyz 
 'x, y, z' 
 '-x, y, -z+1/2' 
 'x+1/2, y+1/2, z' 
 '-x+1/2, y+1/2, -z+1/2' 
 '-x, -y, -z' 
 'x, -y, z-1/2' 
 '-x+1/2, -y+1/2, -z' 
 'x+1/2, -y+1/2, z-1/2' 
 
_cell_length_a    13.5750 
_cell_length_b     8.5777 
_cell_length_c    13.7734 
_cell_angle_alpha  90.000 
_cell_angle_beta  107.528 
_cell_angle_gamma  90.000 
 
_shelx_F_squared_multiplier     1.000 
 
loop_ 
 _refln_index_h 
 _refln_index_k 
 _refln_index_l 
 _refln_F_squared_calc 
 _refln_F_squared_meas 
 _refln_F_squared_sigma 
 _refln_observed_status 
   2   0   0    92904.39    81541.14    513.07 o 
   4   0   0    18014.74    17073.02    159.57 o 
   6   0   0      328.13      310.69     12.40 o 
   8   0   0       33.05       31.47     11.13 o 
  10   0   0     6922.31     6841.80     55.86 o 
  12   0   0     6206.58     6407.46    121.91 o 
  14   0   0    11187.14    11139.04     89.04 o 
  16   0   0     1249.81     1254.02     35.89 o 
   1   1   0    25849.92    27438.15    817.28 o 
   3   1   0     4231.98     4310.38     37.77 o 
   5   1   0    30408.33    27650.57    174.28 o 
   7   1   0    34319.23    32965.13    246.46 o 
   9   1   0    20203.16    19283.30    177.68 o 
  11   1   0     4724.72     4564.32     34.44 o 
  13   1   0     2184.27     2262.65     28.55 o 
  15   1   0      262.65      241.38     17.99 o 
   0   2   0     4422.68     4824.52     43.20 o 
   2   2   0     6671.53     6827.86     35.06 o 
   4   2   0     7191.70     7134.85     56.40 o 
   6   2   0      368.15      363.83      6.85 o 
   8   2   0      672.49      679.75     10.54 o 
  10   2   0      866.90      873.70     15.74 o 
  12   2   0       87.19      102.84     14.88 o 
  14   2   0      937.18      928.28     20.31 o 
  16   2   0        7.15       24.02     24.31 o 
   1   3   0     1977.27     2029.88     16.33 o 
   3   3   0     1024.16      871.72      8.52 o 
   5   3   0     8388.08     8464.25     55.08 o 
   7   3   0    41168.50    40841.95    234.18 o 
   9   3   0     6998.56     6809.17     53.35 o 
  11   3   0     3991.36     3941.44     30.97 o 
  13   3   0       26.98       13.20     10.03 o 
  15   3   0       61.16       57.50     19.94 o 
   0   4   0   109314.56   115319.12    344.43 o 
   2   4   0    66093.82    66577.66    426.94 o 
   4   4   0    16493.59    16912.19    111.73 o 
   6   4   0     9122.99     9518.26     50.96 o 
   8   4   0     1874.73     1879.23     19.18 o 
  10   4   0     1918.35     1903.41     30.84 o 
  12   4   0     8984.69     9303.55     50.94 o 
  14   4   0     4651.72     4652.85     62.01 o 
  16   4   0     3342.94     3450.66    100.53 o 
   1   5   0       92.36      124.96      9.24 o 
   3   5   0     9214.35     8787.76    100.44 o 
   5   5   0    13660.15    13486.48     92.54 o 
   7   5   0    34602.89    34685.93    202.99 o 
   9   5   0     6744.52     6691.54     51.77 o 
  11   5   0     6322.94     6366.37    116.53 o 
  13   5   0      477.07      451.61     18.15 o 
  15   5   0       39.63       45.38     25.54 o 
   0   6   0     1204.91     1171.38     40.76 o 
   2   6   0     2075.86     2048.67     38.23 o 
   4   6   0     3852.55     3820.24     36.66 o 
   6   6   0      449.95      436.33     11.49 o 
   8   6   0     2471.29     2552.70     27.42 o 
  10   6   0      720.46      725.71     16.18 o 
  12   6   0      627.33      634.48     17.91 o 
  14   6   0       89.55       76.18     23.25 o 
   1   7   0      242.78      236.87     14.32 o 
   3   7   0       28.07       33.28     12.35 o 
   5   7   0     3844.04     3846.08     47.87 o 
   7   7   0     2052.67     1976.74     22.19 o 
   9   7   0     2404.00     2359.97     25.49 o 
  11   7   0       45.29       60.14     18.70 o 
  13   7   0      466.15      470.02     28.35 o 
   0   8   0    19990.02    18844.51    183.03 o 
   2   8   0    15186.24    15023.88     82.58 o 
   4   8   0     5795.09     5657.15     51.85 o 
   6   8   0      499.08      503.37     18.29 o 
   8   8   0      617.12      626.11     28.30 o 
  10   8   0     2576.27     2476.91     44.74 o 
   1   9   0      958.00      981.60     34.98 o 
   3   9   0     3771.08     3861.46    114.24 o 
   5   9   0     7668.06     7837.33     86.85 o 
   7   9   0     6141.02     6203.03    168.65 o 
   9   9   0     5376.50     5381.48     66.77 o 
   0  10   0     1950.83     1887.52     70.81 o 
   2  10   0     1911.56     1896.76     36.12 o 
   4  10   0      947.36      873.34     27.38 o 
   6  10   0      131.58      118.75     29.76 o 
 -17   1   1       28.80       26.85     21.70 o 
 -15   1   1      329.36      293.69     21.01 o 
 -13   1   1     4393.46     4538.62     46.38 o 
 -11   1   1     4339.21     4448.17     31.51 o 
  -9   1   1     9945.54     9671.43     97.73 o 
  -7   1   1    15208.78    14644.16     98.45 o 
  -5   1   1     7581.75     7138.19     27.07 o 
  -3   1   1      279.24      297.27      4.71 o 
  -1   1   1     2392.41     2272.65    104.26 o 
   1   1   1    13237.20    13553.92     55.36 o 
   3   1   1     4345.56     4159.92     37.62 o 
   5   1   1    21756.10    20910.78    152.32 o 
   7   1   1    15475.16    15431.81    103.01 o 
   9   1   1     6277.71     6315.25     52.68 o 
  11   1   1      314.63      302.65     11.53 o 
  13   1   1       30.26       41.06     15.74 o 
  15   1   1     1583.15     1640.54     38.32 o 
 -16   2   1     2901.12     2908.83     36.42 o 
 -14   2   1     6083.12     5969.85     51.68 o 
 -12   2   1     4648.47     4706.16     56.30 o 
 -10   2   1     3385.84     3463.14     24.56 o 
  -8   2   1     2194.31     2085.37     25.31 o 
  -6   2   1    43873.89    43555.68    199.77 o 
  -4   2   1    20844.86    19229.48    107.67 o 
  -2   2   1    45044.17    47013.98    378.57 o 
   0   2   1    93937.94    95083.48    300.29 o 
   2   2   1    62786.61    63377.24    318.41 o 
   4   2   1      400.73      380.05     11.03 o 
   6   2   1    14174.00    14757.73     87.07 o 
   8   2   1    19299.41    19400.24    158.11 o 
  10   2   1    14034.25    13901.71     99.52 o 
  12   2   1     9241.81     9051.64     63.42 o 
  14   2   1     7237.52     7338.21     51.09 o 
 -15   3   1       49.44       63.25     19.18 o 
 -13   3   1     5266.33     5412.85     50.03 o 
 -11   3   1     5830.58     6044.76     88.70 o 
  -9   3   1    23325.37    23130.01    126.78 o 
  -7   3   1    17230.80    17157.83    144.20 o 
  -5   3   1    12812.48    12220.80     95.57 o 
  -3   3   1      513.80      552.22      9.67 o 
  -1   3   1     2536.37     2643.49     24.17 o 
   1   3   1    31367.21    30418.00    328.63 o 
   3   3   1    15744.45    14930.30     67.10 o 
   5   3   1    52298.77    52739.70    256.88 o 
   7   3   1    17218.44    17356.18    157.09 o 
   9   3   1    10391.83    10096.04    105.77 o 
  11   3   1        6.07        8.97     12.82 o 
  13   3   1       22.34       15.46     10.13 o 
  15   3   1     1240.65     1265.25    106.49 o 
 -16   4   1      100.96      130.34     32.01 o 
 -14   4   1      490.80      487.92     20.36 o 
 -12   4   1       30.33       25.98     15.45 o 
 -10   4   1       21.56        8.87      8.07 o 
  -8   4   1      561.22      553.36     11.19 o 
  -6   4   1      364.89      410.02     11.83 o 
  -4   4   1     4975.35     5036.38     41.04 o 
  -2   4   1    27245.17    27987.12    166.78 o 
   0   4   1     4558.56     4638.77     42.90 o 
   2   4   1      906.12      920.79     15.29 o 
   4   4   1      522.84      518.22      8.50 o 
   6   4   1      159.78      181.50      6.31 o 
   8   4   1        4.74       32.50      8.30 o 
  10   4   1     2031.01     2093.51     22.73 o 
  12   4   1      201.90      281.45     17.35 o 
  14   4   1      275.49      284.88     20.27 o 
 -15   5   1      170.07      128.19     27.56 o 
 -13   5   1      152.43      164.08     18.82 o 
 -11   5   1     1731.33     1717.07     23.05 o 
  -9   5   1       48.86       74.79     10.30 o 
  -7   5   1    13225.97    12976.14     53.24 o 
  -5   5   1     3875.46     4148.67     45.85 o 
  -3   5   1     2049.45     2034.91     22.52 o 
  -1   5   1     4545.39     4553.62     68.01 o 
   1   5   1     8834.01     8838.30     77.58 o 
   3   5   1     6298.71     6103.87     39.02 o 
   5   5   1       28.73       34.07      8.20 o 
   7   5   1     8251.26     8260.71     66.60 o 
   9   5   1        2.52        3.35      5.16 o 
  11   5   1      182.96      180.00     15.22 o 
  13   5   1      633.54      599.56     18.74 o 
 -14   6   1     2285.08     2271.06     34.50 o 
 -12   6   1     3088.86     2915.33     31.56 o 
 -10   6   1       51.39       55.69     13.72 o 
  -8   6   1       58.34       61.84     10.93 o 
  -6   6   1     9915.25     9814.06     58.59 o 
  -4   6   1    14213.09    14430.15     55.13 o 
  -2   6   1    46512.54    45979.46    161.08 o 
   0   6   1    37643.55    37631.17    157.01 o 
   2   6   1     6815.01     6824.68    106.98 o 
   4   6   1     1095.60     1097.46     16.32 o 
   6   6   1      312.42      312.67     12.15 o 
   8   6   1     8349.25     8355.84     62.61 o 
  10   6   1     4728.46     4784.45     35.38 o 
  12   6   1     7261.15     7306.85     75.54 o 
  14   6   1     2301.25     2415.30     46.29 o 
 -13   7   1     2559.92     2507.36     31.91 o 
 -11   7   1    10397.86    10404.67     63.70 o 
  -9   7   1     6708.86     6661.39     46.04 o 
  -7   7   1    11804.66    11854.64    123.29 o 
  -5   7   1      972.40      961.94     19.80 o 
  -3   7   1     1500.82     1501.61     39.76 o 
  -1   7   1     3513.99     3314.64     97.86 o 
   1   7   1     4331.83     4299.96     42.99 o 
   3   7   1    14202.35    13904.63    101.74 o 
   5   7   1     9643.23     9565.18     50.34 o 
   7   7   1    21842.58    22110.77    121.31 o 
   9   7   1     5018.94     5068.68     42.81 o 
  11   7   1     1392.17     1382.50     23.26 o 
  13   7   1      308.33      263.99     49.84 o 
 -10   8   1      327.21      293.83     20.12 o 
  -8   8   1       25.42       33.65     15.84 o 
  -6   8   1     3079.78     3138.02     36.59 o 
  -4   8   1     3099.33     3067.20     42.86 o 
  -2   8   1    18612.33    17844.34    160.49 o 
   0   8   1     1927.47     1901.83     43.25 o 
   2   8   1     3358.40     3281.67     39.18 o 
   4   8   1       79.78       67.91     17.23 o 
   6   8   1      550.77      531.10     20.98 o 
   8   8   1      803.90      727.82     18.69 o 
  10   8   1      540.72      573.52     22.25 o 
  -9   9   1      377.65      366.01     21.25 o 
  -7   9   1        5.53       14.14     18.58 o 
  -5   9   1      349.05      347.53     22.93 o 
  -3   9   1      552.02      508.48     20.05 o 
  -1   9   1      512.10      437.85     29.74 o 
   1   9   1      488.91      502.83     81.77 o 
   3   9   1      379.90      420.11     35.70 o 
   5   9   1      776.71      777.44     23.96 o 
   7   9   1      563.75      579.92     27.56 o 
   9   9   1      222.14      207.19     27.38 o 
  -6  10   1      711.30      678.17     26.49 o 
  -4  10   1     7296.78     7560.39     71.92 o 
  -2  10   1     3338.06     3264.10     51.91 o 
   0  10   1    12770.15    12520.69    297.81 o 
   2  10   1      451.36      446.14     24.75 o 
   4  10   1      468.15      461.71     26.73 o 
   6  10   1      847.73      853.09     41.93 o 
 -16   0   2     1052.39     1104.98     28.80 o 
 -14   0   2     2982.47     2892.26     46.46 o 
 -12   0   2      442.00      519.98     31.11 o 
 -10   0   2      177.08      197.19     14.45 o 
  -8   0   2    18897.05    18846.02    305.32 o 
  -6   0   2    95757.59    86749.30    546.57 o 
  -4   0   2   396243.72   342575.28   5726.65 o 
  -2   0   2    72654.45    76403.99    308.86 o 
   0   0   2    99020.91   103962.36   1494.93 o 
   2   0   2     9759.07     9695.05    103.31 o 
   4   0   2      501.47      580.60     10.86 o 
   6   0   2    23705.80    22507.24     82.60 o 
   8   0   2    25518.58    24632.45    126.11 o 
  10   0   2    23303.30    22576.33     89.83 o 
  12   0   2     3810.40     3789.11     46.97 o 
  14   0   2     5528.60     5435.38    112.66 o 
 -17   1   2      537.67      538.65     34.92 o 
 -15   1   2     1277.17     1162.26     25.16 o 
 -13   1   2    11468.99    11629.81     61.53 o 
 -11   1   2     8414.35     8209.90     76.41 o 
  -9   1   2    12492.15    12217.47     98.54 o 
  -7   1   2     4802.56     5174.84     47.69 o 
  -5   1   2     3736.48     3603.76     22.52 o 
  -3   1   2    25998.41    26798.99    151.59 o 
  -1   1   2    19122.70    19170.43     66.07 o 
   1   1   2    70280.29    72705.03    653.77 o 
   3   1   2    22458.25    22815.20     91.53 o 
   5   1   2    36287.28    34136.85    204.81 o 
   7   1   2    27570.95    27604.92    202.37 o 
   9   1   2     3574.79     3603.46     83.71 o 
  11   1   2     1369.69     1332.63     26.89 o 
  13   1   2      793.39      781.82     17.96 o 
  15   1   2     2988.73     2772.79     87.19 o 
 -16   2   2       13.88       28.03     21.99 o 
 -14   2   2      309.47      311.03     17.82 o 
 -12   2   2      491.24      471.97     14.26 o 
 -10   2   2       95.35      100.30      9.50 o 
  -8   2   2     2601.26     2640.24     19.58 o 
  -6   2   2     1662.87     1640.01     18.30 o 
  -4   2   2     5762.37     5711.13     63.38 o 
  -2   2   2     9676.54     9756.50     99.27 o 
   0   2   2     7198.56     7239.73     70.98 o 
   2   2   2     1355.89     1378.18      9.35 o 
   4   2   2     1855.87     1859.26     17.68 o 
   6   2   2      731.00      734.38     20.72 o 
   8   2   2        2.17       23.68      7.91 o 
  10   2   2     2543.28     2621.46     60.27 o 
  12   2   2        2.23       12.68      7.64 o 
  14   2   2      536.76      580.42     45.41 o 
 -15   3   2     1638.90     1621.13     27.23 o 
 -13   3   2     4218.47     4162.05     42.95 o 
 -11   3   2    10210.81    10277.74     45.90 o 
  -9   3   2     1480.18     1458.18     20.80 o 
  -7   3   2     3478.68     3697.72     43.05 o 
  -5   3   2     1384.80     1424.85     13.32 o 
  -3   3   2     1687.05     1803.10     20.65 o 
  -1   3   2    13769.21    13144.78    141.35 o 
   1   3   2    26766.13    27759.44    108.92 o 
   3   3   2    38197.77    37745.34    188.28 o 
   5   3   2    15127.03    15389.17    104.55 o 
   7   3   2    15723.49    15815.98     75.52 o 
   9   3   2       29.72       20.91      9.43 o 
  11   3   2       10.75       19.98     12.85 o 
  13   3   2     1393.80     1341.18     36.93 o 
 -16   4   2     2521.66     2604.20     44.09 o 
 -14   4   2      513.42      469.70     19.00 o 
 -12   4   2      156.00      140.03     15.10 o 
 -10   4   2     3385.19     3295.32     42.43 o 
  -8   4   2    10820.02    10778.95     70.42 o 
  -6   4   2    62011.45    61865.43    435.37 o 
  -4   4   2    40237.40    40142.55    330.05 o 
  -2   4   2    55919.70    55498.21    222.57 o 
   0   4   2    46741.70    50134.28    433.16 o 
   2   4   2     7375.50     7644.25     82.27 o 
   4   4   2     7642.39     7820.75     63.58 o 
   6   4   2    10069.33    10378.49     45.72 o 
   8   4   2    24965.87    25518.11    115.70 o 
  10   4   2     6955.81     6976.36     38.03 o 
  12   4   2     9189.07     9127.12     92.74 o 
  14   4   2     2266.03     2289.95     80.91 o 
 -15   5   2     2688.07     2822.70     33.74 o 
 -13   5   2     3951.75     4049.49     36.84 o 
 -11   5   2    12900.09    12944.97     55.72 o 
  -9   5   2     6802.00     6710.99     74.70 o 
  -7   5   2     6844.89     6813.78     33.39 o 
  -5   5   2      841.48      932.28     14.72 o 
  -3   5   2      914.55      913.78     11.62 o 
  -1   5   2    13394.57    12412.86     64.13 o 
   1   5   2    26604.31    26879.63    377.61 o 
   3   5   2    42869.92    43264.73    188.11 o 
   5   5   2     8812.42     8841.84    103.36 o 
   7   5   2    15088.06    15221.77     53.48 o 
   9   5   2      377.15      362.36     11.79 o 
  11   5   2       64.00       51.90     14.46 o 
  13   5   2     2669.47     2907.68     60.40 o 
 -14   6   2       68.04       43.86     21.42 o 
 -12   6   2      363.46      343.00     17.33 o 
 -10   6   2      271.44      281.16     12.69 o 
  -8   6   2      932.56      937.65     14.73 o 
  -6   6   2     1467.27     1538.42     26.64 o 
  -4   6   2     2125.03     1967.42     22.75 o 
  -2   6   2     2539.73     2592.35     65.60 o 
   0   6   2     3929.85     3897.38     71.64 o 
   2   6   2      277.46      255.54     10.36 o 
   4   6   2     5399.43     5382.21     52.37 o 
   6   6   2     1368.24     1395.60     17.95 o 
   8   6   2     2336.92     2268.54     27.35 o 
  10   6   2      420.76      446.35     15.47 o 
  12   6   2      724.32      743.13     21.52 o 
 -13   7   2     1739.23     1791.71     30.92 o 
 -11   7   2      417.59      424.09     18.02 o 
  -9   7   2     1179.63     1161.28     20.34 o 
  -7   7   2      228.72      213.78     13.68 o 
  -5   7   2      185.62      185.02     14.29 o 
  -3   7   2      236.46      240.48     16.97 o 
  -1   7   2     1000.95      961.01     29.41 o 
   1   7   2     7691.58     7381.51     61.01 o 
   3   7   2      451.24      448.47     13.87 o 
   5   7   2     4524.17     4465.99     38.33 o 
   7   7   2      733.77      725.70     14.51 o 
   9   7   2     1089.23     1062.70     26.27 o 
  11   7   2      113.27      108.51     18.92 o 
 -10   8   2       54.81       40.64     18.42 o 
  -8   8   2     4082.07     4082.27     76.82 o 
  -6   8   2    14040.25    13959.96    143.28 o 
  -4   8   2    11126.96    11024.74     73.38 o 
  -2   8   2    13353.36    13417.75    201.76 o 
   0   8   2    10269.13     9820.91    121.44 o 
   2   8   2      524.10      580.88     24.71 o 
   4   8   2     1490.22     1446.08     24.31 o 
   6   8   2     7961.56     7911.96     77.43 o 
   8   8   2     5274.23     5310.18     87.03 o 
  10   8   2     3026.58     3050.13     58.71 o 
  -9   9   2     5148.63     5089.40     47.80 o 
  -7   9   2     2034.48     2075.07     34.77 o 
  -5   9   2       73.07       67.99     22.62 o 
  -3   9   2     1345.41     1393.05     52.55 o 
  -1   9   2     5008.71     4931.63    114.23 o 
   1   9   2    10774.46    10209.01    102.97 o 
   3   9   2     7429.91     7351.93    112.42 o 
   5   9   2     7596.79     7680.99     65.56 o 
   7   9   2     2507.31     2557.32     36.35 o 
   9   9   2      456.57      493.75     43.77 o 
  -6  10   2      823.20      783.12     38.75 o 
  -4  10   2     2407.19     2550.06     46.19 o 
  -2  10   2     2749.49     2631.07     41.99 o 
   0  10   2      446.75      430.73     35.06 o 
   2  10   2        0.33       14.08     22.71 o 
   4  10   2      139.53      114.49     27.52 o 
   6  10   2      603.60      597.36     33.10 o 
 -17   1   3      943.95      942.94     29.13 o 
 -15   1   3     1660.77     1690.89     30.31 o 
 -13   1   3     7209.55     7087.81     44.83 o 
 -11   1   3     4962.43     4815.12     44.79 o 
  -9   1   3     1824.61     1760.06     27.21 o 
  -7   1   3      180.81      175.25      7.62 o 
  -5   1   3     6175.16     6154.09     31.45 o 
  -3   1   3     1665.95     1564.47     19.76 o 
  -1   1   3    13388.50    13173.09     74.94 o 
   1   1   3    60158.69    61176.79    264.73 o 
   3   1   3     1464.07     1331.35     14.11 o 
   5   1   3     6286.58     6126.69     46.32 o 
   7   1   3     1777.26     1659.36     16.42 o 
   9   1   3        1.05        7.13      4.12 o 
  11   1   3     4322.40     4353.77     44.49 o 
  13   1   3     5801.12     5729.56     79.38 o 
  15   1   3     3257.73     3058.45     65.51 o 
 -16   2   3      817.97      810.62     24.39 o 
 -14   2   3      255.74      218.62     17.82 o 
 -12   2   3     2393.70     2386.13     50.89 o 
 -10   2   3     6367.39     6440.64     36.33 o 
  -8   2   3    17007.72    16684.16    104.58 o 
  -6   2   3    67542.39    67544.80    662.34 o 
  -4   2   3    31011.10    30136.68    305.37 o 
  -2   2   3    37558.38    38278.46    206.85 o 
   0   2   3     5976.26     6238.90     49.57 o 
   2   2   3    29731.23    32688.00     73.75 o 
   4   2   3    37261.84    37779.07    279.11 o 
   6   2   3    50777.50    50653.18    228.82 o 
   8   2   3    25582.22    25233.32    117.52 o 
  10   2   3     9241.71     9015.17     52.55 o 
  12   2   3     2514.99     2686.52     74.82 o 
  14   2   3      388.89      401.93     35.01 o 
 -15   3   3     2125.81     2244.85     31.74 o 
 -13   3   3    10239.41    10164.14    100.71 o 
 -11   3   3     5090.81     5070.95     60.75 o 
  -9   3   3     6225.50     6159.45     63.50 o 
  -7   3   3       14.90       31.62      7.72 o 
  -5   3   3     5773.99     6192.90     57.69 o 
  -3   3   3    18081.44    17328.00     72.91 o 
  -1   3   3    28262.05    27684.62    172.69 o 
   1   3   3    91088.88    93410.02    811.78 o 
   3   3   3    10459.07    10199.13     79.14 o 
   5   3   3    16337.54    16189.24     76.75 o 
   7   3   3       25.68       55.03      7.20 o 
   9   3   3      205.45      173.04     10.24 o 
  11   3   3     3984.29     4002.10     39.80 o 
  13   3   3     2952.50     3124.41     86.63 o 
 -16   4   3        0.07      -24.77     24.77 o 
 -14   4   3        1.04      -10.97     17.59 o 
 -12   4   3      662.90      619.10     14.49 o 
 -10   4   3      308.16      301.41     11.03 o 
  -8   4   3     2378.36     2317.08     25.98 o 
  -6   4   3     6385.83     6754.44     58.44 o 
  -4   4   3     6196.21     6234.30    112.33 o 
  -2   4   3     3301.77     3478.28     33.78 o 
   0   4   3       12.92      135.72      9.02 o 
   2   4   3     2377.51     2512.18     26.42 o 
   4   4   3       25.38       17.60      5.76 o 
   6   4   3     2687.22     2759.39     31.63 o 
   8   4   3      356.90      351.15     11.12 o 
  10   4   3     1168.82     1218.38     17.00 o 
  12   4   3      214.27      180.05     49.25 o 
 -15   5   3      571.62      577.40     21.94 o 
 -13   5   3      841.76      881.63     18.77 o 
 -11   5   3     4820.48     4647.42     40.88 o 
  -9   5   3      544.98      566.17     19.32 o 
  -7   5   3     1313.58     1294.16     20.15 o 
  -5   5   3     3673.51     3451.40     44.12 o 
  -3   5   3     1684.07     1777.79     16.62 o 
  -1   5   3     8319.80     7995.88     94.86 o 
   1   5   3     2298.91     2202.02     47.55 o 
   3   5   3     4942.40     4879.35     62.02 o 
   5   5   3      424.67      454.52     11.31 o 
   7   5   3     1130.11     1150.45     14.21 o 
   9   5   3     1308.34     1350.57     17.87 o 
  11   5   3      644.49      610.14     19.97 o 
  13   5   3     2197.02     2154.21     77.03 o 
 -14   6   3       10.47        3.64     15.75 o 
 -12   6   3      192.30      174.83     17.64 o 
 -10   6   3     3283.05     3195.97     28.90 o 
  -8   6   3     7438.23     7368.29     65.82 o 
  -6   6   3    40505.90    41297.41    517.57 o 
  -4   6   3    18661.85    18971.84    124.88 o 
  -2   6   3     4871.69     4770.93     59.89 o 
   0   6   3      390.88      417.81     15.13 o 
   2   6   3     1020.55     1008.69     19.57 o 
   4   6   3    12502.09    12232.23    251.00 o 
   6   6   3    13182.36    13540.18    144.26 o 
   8   6   3    19579.25    19629.79    206.08 o 
  10   6   3     3019.83     3104.10     28.53 o 
  12   6   3     1437.98     1510.63     65.33 o 
 -13   7   3     3442.04     3632.65     37.81 o 
 -11   7   3     5011.64     5079.40     42.09 o 
  -9   7   3      487.01      468.92     15.04 o 
  -7   7   3      387.98      399.46     13.51 o 
  -5   7   3     7271.53     7207.89    137.37 o 
  -3   7   3     4979.89     4824.58     44.90 o 
  -1   7   3    14459.72    14669.72    199.79 o 
   1   7   3    12000.16    11778.88    117.37 o 
   3   7   3    24379.24    24447.69    135.20 o 
   5   7   3     8359.95     8432.97     87.09 o 
   7   7   3     2927.00     2927.01     35.06 o 
   9   7   3     1400.73     1364.53     23.81 o 
  11   7   3     1476.87     1364.59     67.79 o 
 -10   8   3     2693.55     2707.66     39.35 o 
  -8   8   3     1511.65     1414.42     25.50 o 
  -6   8   3     8260.56     8422.85     67.94 o 
  -4   8   3     1467.71     1417.88     28.50 o 
  -2   8   3     3964.25     4015.09     38.79 o 
   0   8   3      179.00      165.94     31.04 o 
   2   8   3       50.25       76.03     14.89 o 
   4   8   3     2220.64     2154.54     33.56 o 
   6   8   3      784.41      844.85     20.58 o 
   8   8   3     3239.81     3165.93     59.42 o 
  10   8   3      836.43      833.82     28.71 o 
  -9   9   3      118.31      122.30     23.30 o 
  -7   9   3      210.09      188.90     21.03 o 
  -5   9   3      436.17      420.07     28.78 o 
  -3   9   3       66.00      101.36     28.25 o 
  -1   9   3       89.23       71.66     20.58 o 
   1   9   3     1886.38     1875.27    111.00 o 
   3   9   3       49.61       76.27     22.25 o 
   5   9   3       83.06       91.83     26.70 o 
   7   9   3       98.69       66.20     23.84 o 
   9   9   3        0.60      -56.71     66.95 o 
  -6  10   3     3451.24     3456.46     78.78 o 
  -4  10   3     8980.54     8936.94    139.84 o 
  -2  10   3      434.05      436.94     25.62 o 
   0  10   3      633.16      686.30     24.35 o 
   2  10   3     1961.73     1914.92     35.83 o 
   4  10   3     1173.58     1112.88     32.68 o 
   6  10   3     4460.14     4440.04    108.23 o 
 -16   0   4      152.17      190.67     33.19 o 
 -14   0   4      266.95      291.65     23.09 o 
 -12   0   4    15042.97    14675.48    132.49 o 
 -10   0   4    13636.85    12773.58     82.31 o 
  -8   0   4    90549.73    88594.50    714.57 o 
  -6   0   4    78011.47    77486.81    683.42 o 
  -4   0   4    58241.66    58035.05    122.30 o 
  -2   0   4    16764.73    17873.62     78.55 o 
   0   0   4     3722.90     4010.96    107.42 o 
   2   0   4    47636.87    48411.09    424.47 o 
   4   0   4    41183.63    40978.72    266.81 o 
   6   0   4    65257.60    62432.52    262.57 o 
   8   0   4    15968.72    15743.97    108.82 o 
  10   0   4     7342.00     6924.49    105.71 o 
  12   0   4       14.03       28.39     34.68 o 
  14   0   4      166.31      127.02     53.53 o 
 -17   1   4     2693.20     2806.09     38.24 o 
 -15   1   4     1984.98     1956.97     29.41 o 
 -13   1   4     6756.04     7026.21     93.38 o 
 -11   1   4      856.52      856.56     21.92 o 
  -9   1   4      672.29      674.22     14.40 o 
  -7   1   4    19488.62    19168.77    138.12 o 
  -5   1   4    25022.48    25142.55    210.87 o 
  -3   1   4    28613.04    29200.30    183.61 o 
  -1   1   4    19228.35    19945.55    104.26 o 
   1   1   4    79810.05    81384.11    382.99 o 
   3   1   4    40202.04    42583.30    115.55 o 
   5   1   4     2502.48     2485.78     24.75 o 
   7   1   4     3116.38     3160.75     37.84 o 
   9   1   4     2493.81     2363.92     21.63 o 
  11   1   4     6910.39     6786.19     78.86 o 
  13   1   4     2231.17     2280.38     52.43 o 
 -16   2   4      209.78      173.72     22.79 o 
 -14   2   4       60.60       95.02     22.21 o 
 -12   2   4     1155.92     1270.23     29.99 o 
 -10   2   4       60.08       57.85      9.96 o 
  -8   2   4     2492.15     2425.05     29.35 o 
  -6   2   4     5622.14     5843.26     36.44 o 
  -4   2   4     1942.00     1952.86     20.63 o 
  -2   2   4      275.36      310.96      5.22 o 
   0   2   4     5147.46     4951.45     19.61 o 
   2   2   4     1662.75     1496.87     10.78 o 
   4   2   4      655.11      781.41     10.61 o 
   6   2   4     3871.40     4115.26     20.38 o 
   8   2   4       59.40      121.65     14.40 o 
  10   2   4     1177.23     1145.98     35.55 o 
  12   2   4      353.01      297.34     42.69 o 
  14   2   4       67.72       41.91     36.33 o 
 -15   3   4     2487.68     2600.82     33.87 o 
 -13   3   4     1286.75     1325.15     23.44 o 
 -11   3   4     1893.99     1965.85     21.11 o 
  -9   3   4      541.85      526.89     11.02 o 
  -7   3   4      320.11      318.52     10.83 o 
  -5   3   4    21665.38    21885.44    166.97 o 
  -3   3   4     6409.98     6570.95     59.96 o 
  -1   3   4    40648.21    41590.84    135.60 o 
   1   3   4    39509.73    40583.34    162.82 o 
   3   3   4    15861.66    16176.64    109.77 o 
   5   3   4      140.78      127.17      4.89 o 
   7   3   4        5.40       43.60     10.74 o 
   9   3   4     2401.97     2349.10     21.91 o 
  11   3   4      335.74      360.74     34.50 o 
  13   3   4     3313.07     3440.06     91.14 o 
 -16   4   4       39.36       -1.29      1.48 o 
 -14   4   4     2443.47     2508.80     30.02 o 
 -12   4   4     7235.42     7313.87     42.45 o 
 -10   4   4    15324.22    15195.87     92.08 o 
  -8   4   4    15222.86    15075.65     63.69 o 
  -6   4   4    52442.39    51621.27    258.94 o 
  -4   4   4    18464.62    18859.48     88.50 o 
  -2   4   4     4225.44     4330.01     28.98 o 
   0   4   4    16156.17    16226.94    166.24 o 
   2   4   4    23133.43    23694.57     91.21 o 
   4   4   4    30039.04    30765.57    246.03 o 
   6   4   4    17160.64    17570.99    101.05 o 
   8   4   4    25565.23    25110.30    244.25 o 
  10   4   4     3353.87     3200.58     58.91 o 
  12   4   4      629.22      634.32     44.02 o 
 -15   5   4     4242.06     4342.70     41.29 o 
 -13   5   4     2887.54     2834.24     31.32 o 
 -11   5   4     2190.83     2243.22     24.31 o 
  -9   5   4      451.19      425.83     11.71 o 
  -7   5   4     1890.24     1852.01     19.02 o 
  -5   5   4    19813.11    19396.29    195.23 o 
  -3   5   4    16736.00    16462.22    132.46 o 
  -1   5   4    42224.92    41821.13    133.22 o 
   1   5   4    11507.41    11893.71    267.77 o 
   3   5   4    13346.18    13055.00    149.75 o 
   5   5   4      172.98      190.91     14.44 o 
   7   5   4      365.26      343.96     10.91 o 
   9   5   4     6339.11     6195.65     83.33 o 
  11   5   4     5725.83     5725.12     96.88 o 
 -14   6   4       89.97       75.34     21.68 o 
 -12   6   4      192.27      219.23     16.22 o 
 -10   6   4     1853.79     1914.69     23.01 o 
  -8   6   4     1375.75     1347.75     20.17 o 
  -6   6   4      773.80      859.45     15.96 o 
  -4   6   4     1849.84     1789.68     24.11 o 
  -2   6   4      871.06      857.09     16.51 o 
   0   6   4     4178.25     4068.49     55.80 o 
   2   6   4     4062.75     4012.92     74.40 o 
   4   6   4     8325.66     8057.05     69.64 o 
   6   6   4      216.29      244.74     13.10 o 
   8   6   4      547.48      528.19     13.04 o 
  10   6   4      112.74      175.41     35.29 o 
  12   6   4       90.20      108.99     62.79 o 
 -13   7   4     1093.04     1087.15     26.98 o 
 -11   7   4       76.23       75.65     17.30 o 
  -9   7   4       75.58       68.90     14.98 o 
  -7   7   4      813.73      819.52     15.99 o 
  -5   7   4     1825.49     1684.80     28.94 o 
  -3   7   4     2016.81     2027.64     30.12 o 
  -1   7   4      868.14      888.42     17.93 o 
   1   7   4    10629.35    10769.40    145.81 o 
   3   7   4      368.21      356.70     14.00 o 
   5   7   4     1323.70     1296.05     22.37 o 
   7   7   4      286.44      284.02     16.64 o 
   9   7   4       47.00       46.89     33.96 o 
  11   7   4      432.05      327.02     73.37 o 
 -12   8   4     2843.11     2839.85     89.71 o 
 -10   8   4     4399.17     4202.12     39.88 o 
  -8   8   4     6441.52     6535.34     57.33 o 
  -6   8   4    11207.89    11290.76     79.27 o 
  -4   8   4     5588.81     5649.26     63.36 o 
  -2   8   4      685.83      654.58     17.87 o 
   0   8   4     2121.32     2099.19     46.15 o 
   2   8   4    14951.20    14616.17     81.28 o 
   4   8   4     7488.25     7603.53    132.39 o 
   6   8   4     6770.22     6795.40    107.92 o 
   8   8   4     3738.94     3895.62     69.98 o 
  -9   9   4       56.56       71.98     22.21 o 
  -7   9   4     1362.47     1421.73     26.16 o 
  -5   9   4     6363.67     6473.99    126.76 o 
  -3   9   4     9607.33     9236.22    100.14 o 
  -1   9   4     7357.13     7211.39     76.37 o 
   1   9   4     7233.83     7283.34    120.84 o 
   3   9   4     1617.47     1613.78     27.01 o 
   5   9   4      668.42      622.63     25.99 o 
   7   9   4      288.34      296.82     28.10 o 
  -4  10   4      157.49      158.58     35.53 o 
  -2  10   4        1.62       25.50     24.29 o 
   0  10   4      176.90      156.41     27.75 o 
   2  10   4     1254.22     1150.72     46.69 o 
   4  10   4     3126.43     3243.61     46.49 o 
 -17   1   5     1618.99     1647.03     30.76 o 
 -15   1   5     1173.52     1163.66     23.71 o 
 -13   1   5     1028.46      971.68     16.79 o 
 -11   1   5      238.32      224.52     10.90 o 
  -9   1   5      955.72      968.24     17.13 o 
  -7   1   5     8449.51     8267.72     84.16 o 
  -5   1   5    26707.80    26367.56    189.68 o 
  -3   1   5     9939.57     9600.55     22.56 o 
  -1   1   5       35.75       45.66      4.24 o 
   1   1   5    12969.32    12694.54     85.83 o 
   3   1   5     1637.55     1600.60     14.46 o 
   5   1   5       22.06       53.91      7.39 o 
   7   1   5    10954.56    10774.69     38.14 o 
   9   1   5    14893.35    14146.86    221.41 o 
  11   1   5     7046.34     6855.50     88.48 o 
  13   1   5     1953.13     1908.40     49.03 o 
 -16   2   5      436.74      397.07     21.52 o 
 -14   2   5     3084.19     3233.55     35.28 o 
 -12   2   5    15392.42    15796.88    112.26 o 
 -10   2   5    13171.79    13292.29     59.53 o 
  -8   2   5    10608.59    10156.59     42.05 o 
  -6   2   5    25000.79    26668.66     76.11 o 
  -4   2   5     3910.06     3776.37     32.79 o 
  -2   2   5    15753.32    16082.56     86.83 o 
   0   2   5    71540.38    72049.77    534.54 o 
   2   2   5   107902.91   111450.79    660.04 o 
   4   2   5    20842.39    20266.24    126.42 o 
   6   2   5    13753.22    13838.86    134.84 o 
   8   2   5     6939.81     6777.15     74.12 o 
  10   2   5      124.10      112.81     25.99 o 
  12   2   5     1118.47     1145.69     37.87 o 
  14   2   5     2166.51     2081.11     77.02 o 
 -17   3   5     2300.51     2278.72     82.61 o 
 -15   3   5     1465.26     1577.90     27.29 o 
 -13   3   5     2498.43     2384.22     36.53 o 
 -11   3   5      108.63       92.13     11.88 o 
  -9   3   5     1313.08     1304.30     16.11 o 
  -7   3   5    16350.25    16499.53    166.04 o 
  -5   3   5    38383.23    38742.21    186.52 o 
  -3   3   5    40962.89    40641.56    260.08 o 
  -1   3   5     5808.83     5587.26     58.52 o 
   1   3   5    23936.30    23997.18     84.43 o 
   3   3   5     1581.67     1703.51     16.45 o 
   5   3   5      397.42      356.28      7.25 o 
   7   3   5     9611.29     9798.76     98.21 o 
   9   3   5     8334.76     8043.87    100.34 o 
  11   3   5     7025.26     7077.23    192.39 o 
  13   3   5     2816.65     2778.08     84.75 o 
 -16   4   5      349.44      331.32     53.84 o 
 -14   4   5       99.11      107.73     18.08 o 
 -12   4   5      625.66      625.61     14.81 o 
 -10   4   5     1723.77     1728.31     20.01 o 
  -8   4   5     4402.13     4549.37     31.93 o 
  -6   4   5      884.80      953.22     11.90 o 
  -4   4   5      785.79      863.87      9.40 o 
  -2   4   5     3773.04     3891.52     44.73 o 
   0   4   5      246.92      314.53     15.22 o 
   2   4   5     3880.78     3821.33     22.46 o 
   4   4   5     1370.84     1384.85     15.40 o 
   6   4   5     3109.43     3241.21     27.10 o 
   8   4   5      314.47      266.30     25.67 o 
  10   4   5      134.83      180.97     29.96 o 
  12   4   5        2.28      -10.56     22.18 o 
 -15   5   5     1075.27      984.63     22.45 o 
 -13   5   5      345.17      298.82     16.13 o 
 -11   5   5      658.77      644.96     14.63 o 
  -9   5   5      743.90      684.18     13.80 o 
  -7   5   5     1717.38     1770.18     28.03 o 
  -5   5   5    11800.58    11531.26     39.93 o 
  -3   5   5       86.52       80.84      9.15 o 
  -1   5   5     2941.84     2878.65     48.63 o 
   1   5   5        3.24       26.61     13.02 o 
   3   5   5     1726.85     1690.50     16.82 o 
   5   5   5     3441.61     3486.24     30.13 o 
   7   5   5     2734.50     2605.40     23.54 o 
   9   5   5     4290.56     4599.26     71.21 o 
  11   5   5      478.87      419.46     38.38 o 
 -14   6   5     2099.64     2114.67     29.90 o 
 -12   6   5     5041.49     5000.72     38.32 o 
 -10   6   5    11878.23    12090.26    101.57 o 
  -8   6   5     6654.60     6564.79     46.07 o 
  -6   6   5     6583.20     6706.02     73.80 o 
  -4   6   5      283.51      288.52     12.11 o 
  -2   6   5      679.52      650.82     15.54 o 
   0   6   5    19101.71    18814.89    219.71 o 
   2   6   5    24962.12    25239.01    170.62 o 
   4   6   5    24328.66    24832.37    311.26 o 
   6   6   5     4697.97     4837.83     76.39 o 
   8   6   5     2667.35     2831.47     81.48 o 
  10   6   5        2.94       23.66     34.69 o 
 -13   7   5      119.31      128.51     56.78 o 
 -11   7   5        0.16        5.68     18.09 o 
  -9   7   5     4068.47     4123.41     38.02 o 
  -7   7   5     4577.27     4513.13     47.35 o 
  -5   7   5    15036.62    15390.39    134.47 o 
  -3   7   5     7324.26     7449.64     92.40 o 
  -1   7   5    19947.04    19810.35    164.03 o 
   1   7   5     9407.15     9221.86    151.25 o 
   3   7   5     2119.16     2236.00     43.65 o 
   5   7   5     3171.82     3179.55     57.40 o 
   7   7   5     2922.53     2871.14     52.32 o 
   9   7   5     6918.97     7046.13    137.50 o 
 -12   8   5      345.69      408.06     69.85 o 
 -10   8   5     3706.18     3751.86     35.74 o 
  -8   8   5      942.45      900.85     19.47 o 
  -6   8   5     1646.61     1696.20     32.86 o 
  -4   8   5      537.68      556.58     27.29 o 
  -2   8   5        1.68       19.29     14.68 o 
   0   8   5     1989.43     1986.16     70.66 o 
   2   8   5     1628.63     1560.11     25.23 o 
   4   8   5     7391.67     7353.32     70.57 o 
   6   8   5     1342.32     1333.03     41.22 o 
   8   8   5     1261.06     1222.78     61.76 o 
  -9   9   5      441.57      414.17     24.57 o 
  -7   9   5      320.43      280.85     22.72 o 
  -5   9   5       44.58       55.98     23.55 o 
  -3   9   5      337.80      403.41     28.12 o 
  -1   9   5       23.79       32.44     20.19 o 
   1   9   5      445.80      448.76     25.71 o 
   3   9   5       32.59       40.72     19.32 o 
   5   9   5        0.81       -3.06     23.50 o 
   7   9   5      917.92      963.61     67.74 o 
  -4  10   5      293.33      309.85     35.19 o 
  -2  10   5     1880.55     1921.60     43.21 o 
   0  10   5     1626.77     1660.31     33.90 o 
   2  10   5     6041.28     6155.23    117.33 o 
   4  10   5     2490.95     2496.31     86.12 o 
 -16   0   6     3202.63     3271.29     54.60 o 
 -14   0   6     3675.78     3798.01     86.52 o 
 -12   0   6    32831.80    32055.23    203.01 o 
 -10   0   6    14912.16    15162.76    143.96 o 
  -8   0   6    16170.41    16304.94     85.24 o 
  -6   0   6     3617.39     3752.59     62.45 o 
  -4   0   6     4991.53     5123.82     43.51 o 
  -2   0   6    27122.53    26538.19    141.54 o 
   0   0   6    93361.88    97749.31    474.61 o 
   2   0   6   140096.92   146196.81   1525.57 o 
   4   0   6    15301.26    15496.87     66.17 o 
   6   0   6     7349.51     7503.04     67.70 o 
   8   0   6      217.41      262.99     21.16 o 
  10   0   6      430.40      406.44     36.00 o 
  12   0   6     3407.60     3388.17     86.60 o 
 -17   1   6     1645.38     1852.04     73.47 o 
 -15   1   6      105.72       97.98     21.02 o 
 -13   1   6       74.31       80.76     13.02 o 
 -11   1   6     8398.59     8253.76    111.41 o 
  -9   1   6     4984.08     4905.18     39.02 o 
  -7   1   6    25235.57    25232.52    188.40 o 
  -5   1   6    27980.15    28589.13    124.29 o 
  -3   1   6    33417.06    33441.83    222.37 o 
  -1   1   6    20772.31    22275.34    121.81 o 
   1   1   6     2521.45     2548.33     21.67 o 
   3   1   6     5180.10     5270.30     29.88 o 
   5   1   6     4512.00     4427.25     34.66 o 
   7   1   6    15832.04    15857.98     97.93 o 
   9   1   6     4892.03     4737.92     52.33 o 
  11   1   6     7117.95     7113.19     83.50 o 
  13   1   6      504.15      494.13     37.56 o 
 -16   2   6      508.91      578.62     22.65 o 
 -14   2   6        0.42        6.37     12.97 o 
 -12   2   6      483.81      487.25     14.00 o 
 -10   2   6     1553.00     1637.57     18.53 o 
  -8   2   6      954.72      935.67     11.37 o 
  -6   2   6      283.95      296.32      6.09 o 
  -4   2   6     3283.12     3335.70     23.95 o 
  -2   2   6     2957.93     2771.60     18.43 o 
   0   2   6      768.03      889.88     18.46 o 
   2   2   6     3512.93     3576.31     29.11 o 
   4   2   6       80.75       71.45      4.54 o 
   6   2   6     1425.81     1476.65     33.13 o 
   8   2   6      854.32      832.12     29.60 o 
  10   2   6      176.09      168.69     23.24 o 
  12   2   6      630.55      607.65     33.45 o 
 -17   3   6      239.15      250.66     68.01 o 
 -15   3   6      534.99      588.05     21.59 o 
 -13   3   6      280.96      278.40     15.23 o 
 -11   3   6      545.42      540.39     12.90 o 
  -9   3   6     5783.60     5891.87     32.80 o 
  -7   3   6     6772.15     6862.67     54.33 o 
  -5   3   6    43889.63    45027.84    126.21 o 
  -3   3   6     9942.57    10080.69     72.49 o 
  -1   3   6     7343.39     7283.60     40.11 o 
   1   3   6        0.73       12.90     11.97 o 
   3   3   6      112.80       93.00      6.63 o 
   5   3   6     2837.10     2961.51     37.05 o 
   7   3   6     1948.81     2034.57     34.01 o 
   9   3   6     8145.48     8141.35     72.04 o 
  11   3   6     1092.68     1042.27     44.25 o 
  13   3   6      851.30      764.24     62.92 o 
 -14   4   6     5917.87     6026.22     57.60 o 
 -12   4   6     8838.87     8902.37     47.30 o 
 -10   4   6    12856.46    12774.16     96.72 o 
  -8   4   6     3508.96     3582.37     46.68 o 
  -6   4   6     1785.18     1874.09     16.78 o 
  -4   4   6    13598.14    13552.30     54.53 o 
  -2   4   6    11760.38    11879.03     58.68 o 
   0   4   6    48337.52    49143.68    295.08 o 
   2   4   6    38838.59    40256.80    302.56 o 
   4   4   6    29505.00    29915.00    129.58 o 
   6   4   6     4135.53     4151.23     46.64 o 
   8   4   6     1259.44     1289.86     59.84 o 
  10   4   6     1354.47     1349.43     42.89 o 
  12   4   6     1581.61     1667.18     50.45 o 
 -15   5   6      898.96      907.64     24.32 o 
 -13   5   6      358.53      318.74     15.58 o 
 -11   5   6     1901.45     1827.66     22.36 o 
  -9   5   6     9117.30     9111.28     44.54 o 
  -7   5   6    11696.98    11376.54     66.45 o 
  -5   5   6    32650.96    33037.79    187.89 o 
  -3   5   6     5025.12     5161.81     38.87 o 
  -1   5   6     7314.21     7294.30     77.98 o 
   1   5   6       17.78       90.20     17.20 o 
   3   5   6      353.28      316.58      9.71 o 
   5   5   6     9344.49     9290.42    160.24 o 
   7   5   6    12551.71    12632.55    150.00 o 
   9   5   6    13417.44    13414.65    123.64 o 
  11   5   6     2583.69     2526.31     60.69 o 
 -14   6   6      912.61      977.71     27.46 o 
 -12   6   6      200.54      217.27     18.73 o 
 -10   6   6      573.14      596.78     16.35 o 
  -8   6   6      883.40      855.48     16.91 o 
  -6   6   6      556.21      572.84     17.00 o 
  -4   6   6     3440.40     3589.22     31.01 o 
  -2   6   6     5676.35     5778.98     46.44 o 
   0   6   6     8893.49     8992.33    161.53 o 
   2   6   6       24.60       40.88     10.86 o 
   4   6   6      942.82     1017.82     29.57 o 
   6   6   6      141.08      198.89     39.75 o 
   8   6   6        1.76        5.01     48.87 o 
  10   6   6      262.97      224.34     43.30 o 
 -13   7   6       17.57       17.84     57.30 o 
 -11   7   6      619.78      610.97     19.40 o 
  -9   7   6      157.37      144.09     16.48 o 
  -7   7   6     1850.92     1867.27     24.40 o 
  -5   7   6     2935.70     2873.09     34.10 o 
  -3   7   6     4897.38     4992.87     43.33 o 
  -1   7   6       19.16       31.38     15.69 o 
   1   7   6     1929.15     1864.90     36.80 o 
   3   7   6      185.81      192.73     16.07 o 
   5   7   6        3.02        6.44     27.47 o 
   7   7   6     1326.24     1264.31     60.69 o 
   9   7   6      899.82      873.76     63.73 o 
 -10   8   6     3357.51     3218.78     33.77 o 
  -8   8   6     2355.77     2358.83     27.87 o 
  -6   8   6      451.11      432.57     15.52 o 
  -4   8   6     2007.31     1956.95     56.17 o 
  -2   8   6    11499.95    11688.73     86.23 o 
   0   8   6    11825.75    11994.18    135.37 o 
   2   8   6    13128.90    12834.25    197.98 o 
   4   8   6     3095.19     3074.42     50.57 o 
   6   8   6      831.86      876.96     50.19 o 
   8   8   6       87.62      106.09     65.69 o 
  -7   9   6     6756.82     6938.42     99.64 o 
  -5   9   6     6299.15     6285.98     77.49 o 
  -3   9   6     3926.05     4150.09    101.93 o 
  -1   9   6      952.96     1025.45     57.03 o 
   1   9   6      556.96      513.71     21.45 o 
   3   9   6      885.15      826.69     24.15 o 
   5   9   6     3590.01     3745.51     97.46 o 
  -4  10   6      560.78      511.25     34.55 o 
  -2  10   6     1500.45     1588.92     40.68 o 
   0  10   6     2268.26     2341.00     63.07 o 
   2  10   6     2152.69     2029.45     42.20 o 
 -17   1   7      224.77      233.92     54.46 o 
 -15   1   7       51.14       27.05     18.78 o 
 -13   1   7     1040.38     1018.86     17.33 o 
 -11   1   7     6548.51     6443.13     42.35 o 
  -9   1   7     4359.93     4216.68     39.30 o 
  -7   1   7     5351.41     5250.35     37.25 o 
  -5   1   7     5935.41     5725.87     28.48 o 
  -3   1   7     2880.22     3029.12     17.78 o 
  -1   1   7       96.43       98.27      4.07 o 
   1   1   7        5.62       18.26      6.83 o 
   3   1   7    11766.35    11870.63    109.93 o 
   5   1   7    19382.18    19393.13    259.13 o 
   7   1   7    16845.76    16989.22     79.72 o 
   9   1   7     5883.39     5656.41     68.09 o 
  11   1   7      702.14      708.83     32.44 o 
  13   1   7        6.24       -0.21      8.12 o 
 -16   2   7     3263.85     3426.63     49.88 o 
 -14   2   7     3664.85     3763.31     35.10 o 
 -12   2   7     7135.23     7089.16     47.18 o 
 -10   2   7     4207.34     4070.85     30.03 o 
  -8   2   7      855.67      883.40     13.98 o 
  -6   2   7    10010.30     9795.24     53.82 o 
  -4   2   7    47650.73    49130.40    184.09 o 
  -2   2   7    57846.78    59215.27    159.86 o 
   0   2   7    29396.25    28568.44    117.19 o 
   2   2   7    33199.18    33903.33    188.45 o 
   4   2   7     4368.94     4291.39     59.24 o 
   6   2   7      659.65      669.33     31.20 o 
   8   2   7     3549.74     3671.55     49.69 o 
  10   2   7     5375.77     5243.74     65.99 o 
  12   2   7     5107.56     5134.99    157.36 o 
 -15   3   7        8.98        4.40      6.65 o 
 -13   3   7      694.98      738.76     16.78 o 
 -11   3   7    10766.54    11089.81     55.77 o 
  -9   3   7    11757.76    11683.86     48.34 o 
  -7   3   7    20745.64    20544.29    127.06 o 
  -5   3   7     8612.08     8601.50     56.31 o 
  -3   3   7     7417.44     7462.45     57.76 o 
  -1   3   7     3332.92     3505.84     56.87 o 
   1   3   7      931.51      880.13     16.33 o 
   3   3   7    15206.75    15689.74    132.52 o 
   5   3   7    12297.50    12534.33    143.53 o 
   7   3   7    13194.55    13477.62    121.43 o 
   9   3   7     7035.75     6800.60    121.59 o 
  11   3   7     2072.84     2094.13     56.04 o 
  13   3   7        0.50        9.35     67.28 o 
 -14   4   7      405.45      410.89     21.22 o 
 -12   4   7     1019.27     1085.97     27.20 o 
 -10   4   7       21.72       19.80     11.08 o 
  -8   4   7      123.28      135.36      8.63 o 
  -6   4   7     1801.52     1767.05     15.77 o 
  -4   4   7        1.98       22.09      6.40 o 
  -2   4   7     4932.84     4982.50     24.81 o 
   0   4   7     1218.91     1170.85     32.29 o 
   2   4   7     4450.01     4454.96     29.87 o 
   4   4   7      602.14      634.24     24.49 o 
   6   4   7       82.35       82.40     18.28 o 
   8   4   7       13.61       11.84     20.10 o 
  10   4   7      114.13      118.28     37.65 o 
 -13   5   7      492.18      471.27     18.08 o 
 -11   5   7     1182.86     1116.54     20.12 o 
  -9   5   7     2554.23     2574.85     29.57 o 
  -7   5   7      473.75      494.51     16.11 o 
  -5   5   7     6387.88     6497.11     39.63 o 
  -3   5   7       96.38       99.70     10.67 o 
  -1   5   7      257.45      244.89     11.29 o 
   1   5   7     6866.33     6907.62     58.36 o 
   3   5   7     2368.01     2412.08     35.07 o 
   5   5   7     3603.90     3734.17     57.39 o 
   7   5   7     1756.07     1785.43     45.37 o 
   9   5   7     2332.83     2419.77     65.70 o 
 -14   6   7     3706.24     3675.08    101.80 o 
 -12   6   7     3338.47     3195.68     34.45 o 
 -10   6   7     2377.41     2469.60     29.44 o 
  -8   6   7      100.88      100.31     14.09 o 
  -6   6   7     1200.89     1195.45     21.96 o 
  -4   6   7    17197.05    17136.04     68.32 o 
  -2   6   7    14355.43    14390.94    104.57 o 
   0   6   7    30435.56    31099.32    202.27 o 
   2   6   7     8935.53     9010.60     81.07 o 
   4   6   7     1655.84     1637.82     57.22 o 
   6   6   7      540.56      518.09     41.14 o 
   8   6   7      449.91      469.53     54.33 o 
 -13   7   7     1985.95     2056.81     79.92 o 
 -11   7   7     3348.04     3349.95     42.34 o 
  -9   7   7     8169.22     8148.26     51.62 o 
  -7   7   7     4792.45     4854.43     36.64 o 
  -5   7   7    12202.84    12195.34     62.52 o 
  -3   7   7     3504.33     3551.99     41.40 o 
  -1   7   7     1143.14     1200.30     24.29 o 
   1   7   7     4673.58     4730.31     83.80 o 
   3   7   7     4728.29     4526.36    111.58 o 
   5   7   7     9143.36     9201.90    143.00 o 
   7   7   7     5230.19     5317.60    117.25 o 
 -10   8   7      440.75      440.51     21.22 o 
  -8   8   7      274.78      248.47     18.14 o 
  -6   8   7        1.55        9.12      8.91 o 
  -4   8   7     2496.02     2498.35     38.23 o 
  -2   8   7     3202.73     3310.65     62.94 o 
   0   8   7     7517.10     7550.25     60.67 o 
   2   8   7      882.73      763.08     25.78 o 
   4   8   7     1381.83     1326.73     55.01 o 
   6   8   7       31.06       66.63     53.58 o 
  -7   9   7      176.19      203.03     21.99 o 
  -5   9   7       27.51       34.45     25.48 o 
  -3   9   7      331.84      314.97     29.62 o 
  -1   9   7       48.68       65.67     25.67 o 
   1   9   7        4.45       18.22     18.14 o 
   3   9   7      814.95      904.78     50.10 o 
   5   9   7        1.31       -1.84     15.47 o 
  -4  10   7     1528.12     1546.68     69.27 o 
  -2  10   7     4119.19     4349.15    123.07 o 
   0  10   7     3181.62     3243.00     46.53 o 
   2  10   7     6061.18     6030.93    134.34 o 
 -16   0   8     5821.71     5556.23    112.79 o 
 -14   0   8     2725.06     2662.79     47.29 o 
 -12   0   8     5683.46     5665.50     86.94 o 
 -10   0   8     1488.65     1509.90     51.58 o 
  -8   0   8     1069.95     1074.14     44.36 o 
  -6   0   8    35318.82    34067.07    172.43 o 
  -4   0   8    77405.11    77311.33    494.47 o 
  -2   0   8    74263.63    74120.72    146.37 o 
   0   0   8    19806.91    20105.39    238.58 o 
   2   0   8    14498.26    14659.55    250.31 o 
   4   0   8     1433.59     1317.37     27.66 o 
   6   0   8       31.52       42.54     32.91 o 
   8   0   8     9906.90    10260.77    219.73 o 
  10   0   8     3954.87     3729.55     84.90 o 
  12   0   8     5195.12     5296.97    112.08 o 
 -15   1   8     1589.76     1531.62     24.58 o 
 -13   1   8     2415.55     2476.84     31.95 o 
 -11   1   8    16580.07    16363.10    205.04 o 
  -9   1   8     6156.82     6276.73     66.32 o 
  -7   1   8    13084.04    12938.50     73.82 o 
  -5   1   8     7974.71     8304.89     47.24 o 
  -3   1   8      574.19      521.56      7.86 o 
  -1   1   8     7380.24     7151.02     31.09 o 
   1   1   8     9771.33    10190.30    112.60 o 
   3   1   8    20462.18    20574.98    148.65 o 
   5   1   8     3558.11     3582.67     33.75 o 
   7   1   8    14812.11    14996.23     77.03 o 
   9   1   8     1910.97     1865.85     35.75 o 
  11   1   8      426.41      392.77     33.81 o 
 -16   2   8      195.08      183.94     27.59 o 
 -14   2   8      328.94      291.78     18.78 o 
 -12   2   8      186.46      175.44     13.82 o 
 -10   2   8      408.47      364.64     10.91 o 
  -8   2   8     1079.36     1103.37     13.16 o 
  -6   2   8     1188.85     1220.22     14.85 o 
  -4   2   8      358.91      367.31      9.35 o 
  -2   2   8     3208.56     3232.22     16.38 o 
   0   2   8      171.97      159.49     11.29 o 
   2   2   8      623.16      622.42     14.07 o 
   4   2   8     1389.32     1351.72     18.65 o 
   6   2   8      744.57      729.67     18.12 o 
   8   2   8     1195.09     1232.23     25.34 o 
  10   2   8       18.69       52.14     25.18 o 
 -15   3   8       11.59        6.76      8.28 o 
 -13   3   8     3366.48     3470.06     36.62 o 
 -11   3   8     5655.67     5706.05     53.04 o 
  -9   3   8    10032.91    10077.29     55.42 o 
  -7   3   8     1772.28     1673.89     15.72 o 
  -5   3   8     7042.19     7243.68     60.15 o 
  -3   3   8       17.03       12.70      3.80 o 
  -1   3   8        8.17        1.79      4.14 o 
   1   3   8     8228.19     8476.78     81.25 o 
   3   3   8     3332.24     3312.73     50.69 o 
   5   3   8     7708.42     7698.03     68.96 o 
   7   3   8     1958.89     2047.09     37.03 o 
   9   3   8     2963.79     3029.36     66.13 o 
  11   3   8       26.91       22.74     37.55 o 
 -14   4   8     2928.06     3003.13     36.69 o 
 -12   4   8      750.19      732.52     17.58 o 
 -10   4   8      147.28      157.61     12.28 o 
  -8   4   8     4285.42     4378.69     28.36 o 
  -6   4   8    10248.42    10046.49     66.39 o 
  -4   4   8    47125.20    47219.08    186.13 o 
  -2   4   8    21292.50    21324.00    143.33 o 
   0   4   8    30484.04    30808.21    144.25 o 
   2   4   8     9188.85     9042.88     83.53 o 
   4   4   8      930.96      979.66     61.73 o 
   6   4   8     4576.60     4596.07     53.58 o 
   8   4   8     4911.84     5115.92    108.17 o 
  10   4   8     6111.90     6275.86     90.45 o 
 -15   5   8      466.90      415.29     66.02 o 
 -13   5   8     4299.81     4551.81     67.55 o 
 -11   5   8     6508.39     6542.66     57.11 o 
  -9   5   8    12107.54    12456.02     60.41 o 
  -7   5   8     2914.43     2816.17     21.58 o 
  -5   5   8     3851.74     4012.61     22.73 o 
  -3   5   8      726.82      733.54     11.61 o 
  -1   5   8       53.57       38.23     14.09 o 
   1   5   8    10370.42    10465.74    212.24 o 
   3   5   8    18092.07    18059.92    201.09 o 
   5   5   8    19233.67    19572.33    137.06 o 
   7   5   8     4828.08     5098.58    111.50 o 
   9   5   8     1728.46     1686.63     49.02 o 
 -14   6   8      476.10      595.31     64.09 o 
 -12   6   8       54.08       30.87     19.19 o 
 -10   6   8       43.76       42.10     17.64 o 
  -8   6   8     1612.30     1613.87     21.11 o 
  -6   6   8     2135.59     2076.90     22.20 o 
  -4   6   8     6060.62     5941.50     71.15 o 
  -2   6   8      417.70      420.19     16.29 o 
   0   6   8     1185.06     1108.04     42.57 o 
   2   6   8       19.35       59.04     18.73 o 
   4   6   8      202.32      180.37     41.78 o 
   6   6   8      540.35      533.17     42.87 o 
   8   6   8      262.65      302.97     65.35 o 
 -11   7   8     1881.60     1896.98     27.92 o 
  -9   7   8      580.24      557.44     15.99 o 
  -7   7   8     1644.19     1629.93     22.69 o 
  -5   7   8      295.08      312.93     14.90 o 
  -3   7   8     1428.42     1356.65     41.74 o 
  -1   7   8      275.06      268.56     16.00 o 
   1   7   8      230.93      241.29     19.98 o 
   3   7   8     1767.30     1743.99     63.52 o 
   5   7   8      581.96      624.21     54.47 o 
   7   7   8      595.36      616.17     60.96 o 
 -10   8   8       29.40       16.58     18.59 o 
  -8   8   8      651.14      597.73     17.88 o 
  -6   8   8     8042.42     8134.84     90.42 o 
  -4   8   8    12438.32    12712.25    134.09 o 
  -2   8   8    10103.65    10216.56     73.64 o 
   0   8   8     2894.86     2879.84     45.23 o 
   2   8   8     1493.00     1499.08     60.55 o 
   4   8   8        4.82      211.43     40.21 o 
  -7   9   8     2411.13     2490.32     31.93 o 
  -5   9   8      384.56      377.20     23.38 o 
  -3   9   8        5.71       49.84     30.03 o 
  -1   9   8     1284.56     1228.31     28.78 o 
   1   9   8     3435.81     3478.86     85.06 o 
   3   9   8     7704.26     7678.39    138.76 o 
  -2  10   8     2786.54     2851.98     64.58 o 
   0  10   8     1632.11     1539.29     66.65 o 
 -15   1   9     1077.66     1102.49     24.19 o 
 -13   1   9     1725.49     1794.81     24.69 o 
 -11   1   9     5875.63     6086.34     76.29 o 
  -9   1   9     1645.43     1651.78     18.77 o 
  -7   1   9      209.40      238.18      9.34 o 
  -5   1   9      498.44      452.22      7.74 o 
  -3   1   9       65.83       69.94      5.46 o 
  -1   1   9     5291.84     5341.85     58.72 o 
   1   1   9    25478.73    25476.39    188.97 o 
   3   1   9    26071.92    26650.88    295.46 o 
   5   1   9     6496.79     6420.00     49.79 o 
   7   1   9      424.83      471.33     21.77 o 
   9   1   9        7.49        0.85     28.55 o 
  11   1   9      290.65      216.14     54.85 o 
 -16   2   9     1489.37     1472.21     28.46 o 
 -14   2   9      516.33      433.02     19.49 o 
 -12   2   9        8.23        4.49      6.93 o 
 -10   2   9     4557.39     4671.54     34.02 o 
  -8   2   9     9421.47     9683.53     62.32 o 
  -6   2   9    36304.03    36132.89    180.12 o 
  -4   2   9    37564.01    37390.61    149.63 o 
  -2   2   9    18247.01    17760.88     82.01 o 
   0   2   9     1111.84     1056.11     26.99 o 
   2   2   9     1327.77     1371.41     30.62 o 
   4   2   9     6019.33     6272.55     99.96 o 
   6   2   9    11897.69    11847.51    117.50 o 
   8   2   9    11846.17    12181.18     91.92 o 
  10   2   9     7628.74     7418.90     77.84 o 
 -15   3   9     2519.37     2649.57     35.79 o 
 -13   3   9     4529.83     4499.29     54.70 o 
 -11   3   9    10974.84    11173.92     47.35 o 
  -9   3   9     2857.54     2800.35     23.76 o 
  -7   3   9     1791.18     1776.22     16.47 o 
  -5   3   9     2305.99     2402.19     18.76 o 
  -3   3   9     2171.71     2005.58     13.92 o 
  -1   3   9    14458.25    14660.73     92.05 o 
   1   3   9    15456.86    15378.36    251.77 o 
   3   3   9    17104.49    17037.71    280.18 o 
   5   3   9     8226.16     8075.61     68.76 o 
   7   3   9     2215.53     2165.02     49.16 o 
   9   3   9        2.93       17.12     26.86 o 
  11   3   9      138.81      108.80     63.55 o 
 -14   4   9        5.04       -7.59     17.04 o 
 -12   4   9       19.89       14.05     11.80 o 
 -10   4   9     1118.00     1120.75     15.97 o 
  -8   4   9      209.87      214.90     11.57 o 
  -6   4   9     1962.78     2034.93     17.56 o 
  -4   4   9      392.49      366.51      7.73 o 
  -2   4   9     6002.95     6186.51     36.84 o 
   0   4   9      776.93      728.42     27.43 o 
   2   4   9        0.03       18.49     21.48 o 
   4   4   9      404.97      415.38     25.13 o 
   6   4   9      435.01      448.75     23.22 o 
   8   4   9      306.67      326.06     35.20 o 
  10   4   9        1.41       25.31     49.22 o 
 -15   5   9       46.81       25.58     57.59 o 
 -13   5   9     1290.51     1270.71     20.46 o 
 -11   5   9     1630.69     1628.42     21.50 o 
  -9   5   9     2221.21     2207.99     21.18 o 
  -7   5   9      269.69      239.44     10.19 o 
  -5   5   9        0.49        1.16      4.58 o 
  -3   5   9     4484.89     4551.30     25.60 o 
  -1   5   9      514.75      503.18     19.71 o 
   1   5   9     5882.63     6126.58     57.59 o 
   3   5   9     3600.70     3675.73     60.44 o 
   5   5   9     1636.85     1750.07     80.72 o 
   7   5   9       32.68       55.33     53.29 o 
   9   5   9      194.96      225.89     58.26 o 
 -12   6   9      188.06      154.55     21.41 o 
 -10   6   9     1059.47     1087.81     20.64 o 
  -8   6   9     6062.22     6015.83     39.47 o 
  -6   6   9     9492.19     9388.99     64.91 o 
  -4   6   9    27400.79    27501.70    161.54 o 
  -2   6   9     4974.73     5097.81     65.62 o 
   0   6   9      980.93     1128.97    122.67 o 
   2   6   9      920.37      943.38     48.17 o 
   4   6   9     1020.18     1011.05     50.52 o 
   6   6   9     5703.43     6104.22    125.48 o 
 -11   7   9     2596.17     2709.11     30.93 o 
  -9   7   9     4262.36     4204.67     35.84 o 
  -7   7   9      976.23      942.96     17.60 o 
  -5   7   9      301.98      294.00     14.98 o 
  -3   7   9     5831.10     5510.77    142.92 o 
  -1   7   9     4407.81     4616.69     75.77 o 
   1   7   9     9133.04     9499.63     79.94 o 
   3   7   9     5548.27     5091.58    108.79 o 
   5   7   9    10740.54    11659.10    173.33 o 
 -10   8   9       58.66       45.23     25.20 o 
  -8   8   9     2394.96     2341.85     28.36 o 
  -6   8   9     1611.58     1596.94     24.50 o 
  -4   8   9     4207.50     4265.45     54.87 o 
  -2   8   9      869.58      910.07     24.70 o 
   0   8   9     1817.28     1739.29     46.77 o 
   2   8   9      121.70      149.22     51.95 o 
   4   8   9       15.20       59.66     48.63 o 
  -7   9   9      134.60      121.83     23.68 o 
  -5   9   9       13.43        0.80     11.15 o 
  -3   9   9       46.19       31.14     32.32 o 
  -1   9   9      436.79      486.58     38.23 o 
   1   9   9       77.18       88.25     50.44 o 
 -16   0  10     1134.28     1079.00     70.87 o 
 -14   0  10      443.59      363.55     35.49 o 
 -12   0  10     1675.65     1631.65     26.84 o 
 -10   0  10    20440.08    20143.08    161.68 o 
  -8   0  10    15675.44    15571.35     67.06 o 
  -6   0  10    38665.91    39451.91    219.47 o 
  -4   0  10    27648.40    28277.83    171.96 o 
  -2   0  10     9021.30     9089.84     78.08 o 
   0   0  10     4171.65     4106.61    179.68 o 
   2   0  10      532.34      564.73     22.80 o 
   4   0  10    16345.56    16173.02    382.53 o 
   6   0  10     5243.14     5445.45    104.38 o 
   8   0  10    10404.33    10949.94    161.17 o 
 -15   1  10     3778.92     3724.11     51.81 o 
 -13   1  10     1899.72     1964.91     28.63 o 
 -11   1  10     6834.94     6877.61     40.68 o 
  -9   1  10      741.01      758.86     12.61 o 
  -7   1  10       16.69       18.53      7.16 o 
  -5   1  10     8962.99     8889.83     48.76 o 
  -3   1  10     8722.96     8981.97     49.53 o 
  -1   1  10    11900.27    12291.70    302.27 o 
   1   1  10     3795.19     3739.44     42.35 o 
   3   1  10    24087.73    23445.04    356.59 o 
   5   1  10     2422.74     2485.84     50.53 o 
   7   1  10      409.94      410.13     29.00 o 
   9   1  10     2365.85     2400.96    103.00 o 
 -16   2  10       19.21       17.68     57.20 o 
 -14   2  10      194.19      166.88     18.26 o 
 -12   2  10      334.11      316.77     14.02 o 
 -10   2  10      606.83      635.19     14.99 o 
  -8   2  10       56.90       51.63      9.41 o 
  -6   2  10     1568.09     1560.00     13.24 o 
  -4   2  10      507.06      506.30      9.56 o 
  -2   2  10      318.51      330.32     10.65 o 
   0   2  10      592.27      595.14     19.10 o 
   2   2  10     1299.54     1215.00     34.02 o 
   4   2  10     2247.50     2110.77     38.99 o 
   6   2  10      161.62      173.80     22.72 o 
   8   2  10     1388.41     1366.72     34.16 o 
  10   2  10        0.96       -7.72     27.99 o 
 -15   3  10      806.24      772.94     23.92 o 
 -13   3  10     2911.05     2852.06     28.28 o 
 -11   3  10     1379.42     1338.38     20.72 o 
  -9   3  10     2583.42     2631.12     21.90 o 
  -7   3  10      174.48      196.94      8.70 o 
  -5   3  10      791.56      707.17     10.76 o 
  -3   3  10     8513.17     8593.47     56.43 o 
  -1   3  10     1238.34     1226.60     26.76 o 
   1   3  10     8261.83     8406.74    141.24 o 
   3   3  10     3746.27     3875.96     68.68 o 
   5   3  10     4142.99     4185.54     55.63 o 
   7   3  10      101.67      103.79     27.15 o 
   9   3  10      112.73      114.71     35.25 o 
 -14   4  10       21.15       20.97     14.03 o 
 -12   4  10     2840.69     2929.81     26.62 o 
 -10   4  10     5961.68     5838.86     34.19 o 
  -8   4  10    14225.47    14064.53     85.66 o 
  -6   4  10    12388.04    12403.39     67.32 o 
  -4   4  10    29107.38    29015.18     92.04 o 
  -2   4  10     6159.08     6107.04     56.93 o 
   0   4  10      111.49      105.77     18.62 o 
   2   4  10     8757.88     8587.29     90.85 o 
   4   4  10     7518.00     7196.51    223.80 o 
   6   4  10     8277.27     8568.75    100.28 o 
   8   4  10     3831.45     4035.47     71.00 o 
 -13   5  10     4422.61     4687.77     35.03 o 
 -11   5  10     1704.59     1643.49     20.46 o 
  -9   5  10      935.62      942.04     14.74 o 
  -7   5  10      983.12     1022.61     14.27 o 
  -5   5  10      384.01      396.14      9.61 o 
  -3   5  10     9513.70     9490.11    130.62 o 
  -1   5  10    13284.13    13285.24    111.19 o 
   1   5  10    20416.91    20176.57    187.88 o 
   3   5  10     6514.88     6327.41     83.06 o 
   5   5  10     1358.06     1405.14     43.46 o 
   7   5  10       36.66       30.66     59.31 o 
 -12   6  10      472.17      483.24     20.19 o 
 -10   6  10      780.64      705.46     16.93 o 
  -8   6  10     3944.36     3900.39     32.43 o 
  -6   6  10      464.16      438.77     13.63 o 
  -4   6  10      420.29      342.86     13.75 o 
  -2   6  10      228.43      178.66     29.61 o 
   0   6  10      162.64      155.89     21.37 o 
   2   6  10      750.66      726.65     43.01 o 
   4   6  10     1063.25      910.89     50.67 o 
   6   6  10     1113.77     1160.31     62.79 o 
 -11   7  10     1268.39     1239.70     23.63 o 
  -9   7  10      165.37      143.52     19.22 o 
  -7   7  10      367.94      341.57     16.98 o 
  -5   7  10      714.99      683.34     16.07 o 
  -3   7  10      187.21      195.41     27.89 o 
  -1   7  10      680.27      702.37     28.02 o 
   1   7  10      919.73      935.82     37.58 o 
   3   7  10     1456.23     1432.70     64.18 o 
   5   7  10      355.29      323.50     60.82 o 
  -8   8  10     5175.67     5140.34     40.90 o 
  -6   8  10     6947.55     6891.16     90.87 o 
  -4   8  10     3225.73     3326.12     54.31 o 
  -2   8  10     1029.54     1055.87     39.96 o 
   0   8  10       88.70       84.77     39.29 o 
   2   8  10     1609.52     1636.63     68.29 o 
  -5   9  10     1407.73     1451.81     39.05 o 
  -3   9  10     3393.79     3544.65    108.65 o 
  -1   9  10     7094.10     7396.98    144.84 o 
 -15   1  11     1093.57     1187.54     22.56 o 
 -13   1  11      455.10      433.74     16.54 o 
 -11   1  11      206.75      185.28     14.90 o 
  -9   1  11      291.90      293.88     11.59 o 
  -7   1  11      294.49      280.25      8.90 o 
  -5   1  11     5954.67     5991.38     34.43 o 
  -3   1  11    16577.13    16524.10     71.55 o 
  -1   1  11    14607.48    14758.37    164.53 o 
   1   1  11     5846.89     5649.74     62.29 o 
   3   1  11      711.80      692.80     21.57 o 
   5   1  11       33.49       41.22     29.03 o 
   7   1  11      874.21      793.92     36.68 o 
   9   1  11     3699.41     3641.65    128.33 o 
 -16   2  11       42.06       43.71     59.86 o 
 -14   2  11      872.40      923.76     18.14 o 
 -12   2  11     4641.50     4695.18     36.38 o 
 -10   2  11    17809.45    18109.20     85.17 o 
  -8   2  11    10472.94    10438.71     70.50 o 
  -6   2  11     8097.91     7839.10     41.39 o 
  -4   2  11     1681.54     1642.89     21.65 o 
  -2   2  11      754.72      766.62     31.88 o 
   0   2  11     9301.75     9322.67     82.67 o 
   2   2  11    21681.64    21359.43    190.89 o 
   4   2  11    16475.21    16244.20    130.10 o 
   6   2  11     8724.53     8674.22    101.17 o 
   8   2  11     6300.51     6547.57     94.88 o 
 -15   3  11     2747.16     2804.80     30.38 o 
 -13   3  11     1035.41     1009.83     18.29 o 
 -11   3  11      684.01      662.93     14.25 o 
  -9   3  11     1394.09     1311.97     16.29 o 
  -7   3  11     2018.95     2094.24     21.86 o 
  -5   3  11    13645.16    13736.75     85.00 o 
  -3   3  11    12930.10    12644.82    100.55 o 
  -1   3  11     9706.26    10193.91    139.97 o 
   1   3  11     6157.76     6049.54    242.86 o 
   3   3  11     2323.96     2142.32     71.61 o 
   5   3  11        6.23       19.79     29.33 o 
   7   3  11      517.30      475.96     42.91 o 
 -14   4  11      514.29      522.72     19.89 o 
 -12   4  11       74.74       77.61     15.71 o 
 -10   4  11      653.72      611.12     13.27 o 
  -8   4  11      388.30      446.70     11.52 o 
  -6   4  11     3719.87     3673.65     26.77 o 
  -4   4  11      124.89      118.97     13.87 o 
  -2   4  11      102.84       79.56     20.19 o 
   0   4  11      745.05      803.65     21.72 o 
   2   4  11      398.99      422.42     84.26 o 
   4   4  11      283.54      278.59     31.38 o 
   6   4  11       31.21       64.37     34.79 o 
 -13   5  11      681.75      647.23     19.06 o 
 -11   5  11        3.93       -3.79      5.92 o 
  -9   5  11        0.01       -0.73      1.42 o 
  -7   5  11     1913.62     1879.05     20.22 o 
  -5   5  11     1022.99     1039.77     20.72 o 
  -3   5  11     5651.60     5863.81     79.40 o 
  -1   5  11     1141.23     1149.50     41.40 o 
   1   5  11     1220.06     1261.64     48.02 o 
   3   5  11      204.14      177.41     35.39 o 
   5   5  11      111.89       88.15     38.71 o 
 -12   6  11     3256.64     3327.68     62.48 o 
 -10   6  11     5373.65     5358.00     40.24 o 
  -8   6  11     9432.62     9351.60     74.86 o 
  -6   6  11     2420.31     2410.92     29.18 o 
  -4   6  11     1708.47     1716.94     47.62 o 
  -2   6  11      968.76     1015.15     37.43 o 
   0   6  11     1809.11     1814.38     66.77 o 
   2   6  11     9562.75     9940.85    153.42 o 
   4   6  11     7816.01     7513.97    138.47 o 
 -11   7  11      132.82      145.53     27.86 o 
  -9   7  11        0.41       -2.78      6.61 o 
  -7   7  11     3548.52     3369.55     43.77 o 
  -5   7  11     3378.55     3389.09     68.29 o 
  -3   7  11     8045.98     8270.05    101.82 o 
  -1   7  11     3652.69     4029.21     70.48 o 
   1   7  11    10108.31    10642.45    112.09 o 
   3   7  11     2665.12     2530.19     85.18 o 
  -8   8  11     2510.83     2495.59     35.95 o 
  -6   8  11      621.66      653.68     33.76 o 
  -4   8  11      987.60      956.82     42.88 o 
  -2   8  11      342.95      327.00     35.43 o 
   0   8  11        1.84        9.12     52.79 o 
 -14   0  12     4608.32     4557.19     64.65 o 
 -12   0  12     5475.20     5356.88    130.61 o 
 -10   0  12    20452.22    20252.31    164.37 o 
  -8   0  12     7628.71     7454.00     54.64 o 
  -6   0  12     3237.39     3233.12    123.53 o 
  -4   0  12     2680.63     2790.69     40.37 o 
  -2   0  12     1043.97     1003.23     45.32 o 
   0   0  12    18272.70    18054.23    125.14 o 
   2   0  12    10368.39    10349.18     95.51 o 
   4   0  12    15226.49    14698.93    167.67 o 
   6   0  12     1380.34     1231.90     50.75 o 
   8   0  12      780.59      644.34     63.14 o 
 -15   1  12     1579.68     1556.07     25.47 o 
 -13   1  12       16.35       28.27     16.47 o 
 -11   1  12        9.28       29.24     13.63 o 
  -9   1  12     5061.53     5063.81     41.42 o 
  -7   1  12     3317.04     3301.35     35.45 o 
  -5   1  12    10711.22    10674.31     69.57 o 
  -3   1  12     4565.95     4466.39     39.33 o 
  -1   1  12    15063.47    14895.69    136.72 o 
   1   1  12     1284.55     1238.64     29.04 o 
   3   1  12      713.38      661.98     24.19 o 
   5   1  12     3412.80     3208.65     50.82 o 
   7   1  12     2442.55     2364.48     60.39 o 
 -14   2  12      278.60      306.92     19.36 o 
 -12   2  12        6.89       18.78      8.86 o 
 -10   2  12      387.52      384.25     13.35 o 
  -8   2  12      240.16      237.10     11.22 o 
  -6   2  12      378.99      382.48     15.01 o 
  -4   2  12      166.43      169.06     12.39 o 
  -2   2  12      627.22      636.00     19.64 o 
   0   2  12     2622.56     2470.84     43.33 o 
   2   2  12      171.43      151.49     21.00 o 
   4   2  12     1922.01     1898.70     48.52 o 
   6   2  12        3.79       15.82     38.11 o 
   8   2  12       22.26       24.20     43.46 o 
 -15   3  12      217.36      189.29     65.75 o 
 -13   3  12      555.32      580.75     17.05 o 
 -11   3  12      307.02      266.88     14.75 o 
  -9   3  12      421.81      416.51     12.69 o 
  -7   3  12     3855.85     3816.03     43.29 o 
  -5   3  12     2389.80     2328.92     29.41 o 
  -3   3  12     7626.71     7803.15     53.25 o 
  -1   3  12     1182.50     1309.98     26.55 o 
   1   3  12     3171.57     3298.81     57.97 o 
   3   3  12        0.32        1.40     29.23 o 
   5   3  12       10.12       14.24     32.90 o 
   7   3  12     1991.81     2038.35     56.24 o 
 -14   4  12     1107.76     1058.95     21.86 o 
 -12   4  12     5663.85     5636.62     54.48 o 
 -10   4  12     6970.83     6889.68     50.44 o 
  -8   4  12    10331.06    10228.60     59.95 o 
  -6   4  12     1828.26     1804.24     30.95 o 
  -4   4  12       57.06       92.04     23.75 o 
  -2   4  12     6900.52     6693.74     87.83 o 
   0   4  12     7824.34     7994.15     88.35 o 
   2   4  12    13296.94    13642.47    225.46 o 
   4   4  12     5804.01     5941.37     86.83 o 
   6   4  12     4247.25     4440.28     80.38 o 
 -13   5  12      337.05      285.64     26.06 o 
 -11   5  12      756.47      762.12     18.42 o 
  -9   5  12     1003.95      965.24     15.55 o 
  -7   5  12     5640.42     5769.25     74.99 o 
  -5   5  12     7862.66     7968.81    121.43 o 
  -3   5  12    15171.78    14792.65    130.00 o 
  -1   5  12     4193.21     4293.48     91.65 o 
   1   5  12      713.81      753.33     34.64 o 
   3   5  12      100.09      135.41     40.02 o 
   5   5  12      188.78      154.88     43.15 o 
 -12   6  12     1388.52     1407.58     26.56 o 
 -10   6  12      119.65      102.76     20.34 o 
  -8   6  12      256.46      241.23     26.58 o 
  -6   6  12      108.19       68.37     36.44 o 
  -4   6  12      121.95      107.50     34.95 o 
  -2   6  12     1535.58     1445.54     44.48 o 
   0   6  12     1580.75     1597.96     93.51 o 
   2   6  12      867.32      829.56     54.29 o 
  -9   7  12      316.99      301.60     33.40 o 
  -7   7  12       12.94       13.34     38.95 o 
  -5   7  12      996.50      972.29     41.59 o 
  -3   7  12     1271.95     1355.45     45.68 o 
  -1   7  12      867.33      817.14     37.47 o 
   1   7  12      218.66      176.08     52.12 o 
  -4   8  12      149.78      101.86     44.69 o 
  -2   8  12     1393.59     1408.25     39.92 o 
 -15   1  13       55.79       37.63     31.02 o 
 -13   1  13      135.80      154.35     18.83 o 
 -11   1  13      759.23      802.19     16.86 o 
  -9   1  13     3269.73     3321.04     41.72 o 
  -7   1  13     4149.38     4257.57     45.68 o 
  -5   1  13     8020.84     7891.46     85.84 o 
  -3   1  13     5708.71     5594.00     59.53 o 
  -1   1  13      240.61      265.61     20.14 o 
   1   1  13      475.63      421.57     22.53 o 
   3   1  13     1423.68     1457.01     34.45 o 
   5   1  13     4162.02     4063.25     59.77 o 
   7   1  13     4026.79     4248.59    111.81 o 
 -14   2  13     3530.03     3620.68     33.70 o 
 -12   2  13     3277.07     3265.40     29.85 o 
 -10   2  13     4671.03     4589.43     40.86 o 
  -8   2  13      539.33      566.19     20.37 o 
  -6   2  13      650.14      651.20     18.09 o 
  -4   2  13     9050.28     9167.63    105.71 o 
  -2   2  13    17126.41    16892.15    130.12 o 
   0   2  13    13662.02    13415.32     95.22 o 
   2   2  13    11299.66    11189.44    157.57 o 
   4   2  13     8510.73     8494.77    101.65 o 
   6   2  13      633.74      667.17     43.73 o 
 -13   3  13      450.44      406.57     18.52 o 
 -11   3  13     1760.95     1850.38     26.55 o 
  -9   3  13     8091.67     8053.03     73.93 o 
  -7   3  13     5344.26     5480.92     54.48 o 
  -5   3  13     5656.07     5680.83     67.72 o 
  -3   3  13     3357.59     3276.99     46.14 o 
  -1   3  13     1048.44     1056.14     36.99 o 
   1   3  13       18.54       62.01     24.94 o 
   3   3  13      933.74      898.69     53.94 o 
   5   3  13     5524.03     5420.53     86.66 o 
 -12   4  13      159.45      182.09     18.59 o 
 -10   4  13      868.91      833.61     20.59 o 
  -8   4  13        0.38        4.84     19.39 o 
  -6   4  13       12.45       25.18     19.61 o 
  -4   4  13      614.60      611.77     28.13 o 
  -2   4  13      414.04      352.31     25.94 o 
   0   4  13      487.43      567.55     25.80 o 
   2   4  13       48.48       53.24     26.77 o 
   4   4  13      351.95      451.39    112.62 o 
   6   4  13       19.00      -14.92     41.82 o 
 -11   5  13     1277.27     1194.14     25.17 o 
  -9   5  13      733.87      806.38     29.06 o 
  -7   5  13     1783.82     1818.04     39.18 o 
  -5   5  13      626.50      635.06     22.07 o 
  -3   5  13     1762.81     1822.47     49.03 o 
  -1   5  13       31.39       27.87     22.87 o 
   1   5  13       73.33       72.17     26.29 o 
   3   5  13     1349.53     1396.50     46.87 o 
   5   5  13      225.22      194.43     77.99 o 
 -10   6  13     1493.51     1452.17     62.86 o 
  -8   6  13      935.83      931.58     77.75 o 
  -6   6  13      886.64      881.70     42.28 o 
  -4   6  13     2112.89     2127.77     55.39 o 
  -2   6  13     8677.12     8983.76    153.18 o 
   0   6  13     6992.89     6772.23    133.52 o 
  -5   7  13     2227.31     2239.28     60.71 o 
  -3   7  13     6181.33     6304.20     94.95 o 
  -1   7  13     1553.84     1682.42     71.53 o 
 -14   0  14     4670.83     4730.59     79.94 o 
 -12   0  14     1499.66     1363.56     42.58 o 
 -10   0  14     1525.65     1635.18     54.75 o 
  -8   0  14     1111.65     1033.43     36.22 o 
  -6   0  14     1487.35     1445.94     33.38 o 
  -4   0  14    17617.35    17282.44    132.99 o 
  -2   0  14    10313.57    10276.14    148.46 o 
   0   0  14    11538.49    11495.98    161.43 o 
   2   0  14      802.52      834.20     48.32 o 
   4   0  14      792.02      659.84     51.17 o 
 -13   1  14     1612.44     1749.71     40.45 o 
 -11   1  14     2057.03     2052.46     42.48 o 
  -9   1  14     7142.27     7082.08     73.56 o 
  -7   1  14     1691.15     1680.61     45.13 o 
  -5   1  14     5988.13     5898.06     52.39 o 
  -3   1  14      654.32      708.18     62.73 o 
  -1   1  14      594.61      584.08     23.21 o 
   1   1  14     4305.58     4169.21     91.92 o 
   3   1  14     3479.52     3456.47     53.80 o 
   5   1  14     3703.51     3520.84    199.38 o 
 -14   2  14      129.36      142.11     26.22 o 
 -12   2  14       78.85       87.28     27.35 o 
 -10   2  14      200.91      188.97     25.45 o 
  -8   2  14      116.97      103.04     22.49 o 
  -6   2  14      242.09      252.86     17.45 o 
  -4   2  14     1509.97     1456.04     23.97 o 
  -2   2  14      144.53      145.02     27.04 o 
   0   2  14     1977.23     2041.45     45.92 o 
   2   2  14       24.60       31.12     31.55 o 
   4   2  14        2.49        5.63     30.38 o 
 -13   3  14       63.03       60.24     29.45 o 
 -11   3  14     2764.52     2866.31     45.32 o 
  -9   3  14     2064.48     2062.19     37.22 o 
  -7   3  14     2534.79     2491.91     39.04 o 
  -5   3  14      198.50      222.35     19.21 o 
  -3   3  14     2774.75     2765.92     40.49 o 
  -1   3  14       60.26       40.85     25.10 o 
   1   3  14       33.32       65.19     27.22 o 
   3   3  14     3670.57     3662.44     58.11 o 
 -12   4  14     2691.56     2763.91     89.56 o 
 -10   4  14      587.17      570.91     28.56 o 
  -8   4  14       59.71       82.75     25.24 o 
  -6   4  14     3819.60     3735.37     73.23 o 
  -4   4  14     7672.39     7977.38    100.11 o 
  -2   4  14    13246.94    13369.24    123.47 o 
   0   4  14     4466.78     4676.46     62.74 o 
   2   4  14     4351.19     4372.52     63.03 o 
   4   4  14      255.63      251.37     69.57 o 
 -11   5  14     3166.44     3077.25     87.87 o 
  -9   5  14     3887.64     3884.70     59.77 o 
  -7   5  14     6658.24     6696.87    143.23 o 
  -5   5  14     1975.70     1977.77     54.30 o 
  -3   5  14      387.14      380.56     40.50 o 
  -1   5  14      337.06      232.38     54.19 o 
   1   5  14      338.33      286.97     35.33 o 
   3   5  14     4707.67     4891.57    125.48 o 
  -6   6  14     1219.83     1154.66     52.24 o 
  -4   6  14      765.02      745.53     44.64 o 
  -2   6  14      790.04      734.52     60.89 o 
 -11   1  15     1723.88     1709.23     40.83 o 
  -9   1  15     4264.19     4260.43     91.67 o 
  -7   1  15     1959.85     1907.32     44.19 o 
  -5   1  15        7.59       -1.11     19.06 o 
  -3   1  15      643.64      653.42     31.14 o 
  -1   1  15     1026.29      936.50     35.42 o 
   1   1  15     3536.58     3539.88     69.15 o 
   3   1  15     5457.26     5593.51    174.69 o 
 -12   2  15       34.89       31.94     32.02 o 
 -10   2  15      387.89      393.74     27.90 o 
  -8   2  15     3927.89     3802.24     49.51 o 
  -6   2  15     7671.20     7691.03     59.68 o 
  -4   2  15    12336.33    12596.68     86.35 o 
  -2   2  15    10904.60    10477.35    153.36 o 
   0   2  15     5416.06     5472.00     66.97 o 
   2   2  15       84.09      156.44     31.96 o 
   4   2  15      158.84      198.60     64.10 o 
 -11   3  15     2563.26     2658.17     45.08 o 
  -9   3  15     3278.45     3204.13     47.13 o 
  -7   3  15      771.09      817.29     25.86 o 
  -5   3  15      179.13      171.78     20.04 o 
  -3   3  15      122.65      152.04     34.50 o 
  -1   3  15      980.61      928.66     30.83 o 
   1   3  15     5428.49     5335.56     82.61 o 
   3   3  15     4067.05     3977.18    106.07 o 
 -10   4  15        1.48        5.54     30.01 o 
  -8   4  15      570.99      495.91     25.84 o 
  -6   4  15      264.09      283.44     27.22 o 
  -4   4  15      335.99      317.02     40.98 o 
  -2   4  15       55.28       50.69     34.12 o 
   0   4  15      358.56      398.42     35.08 o 
  -9   5  15      615.54      630.58     49.71 o 
  -7   5  15      685.21      666.44     34.83 o 
  -5   5  15      104.84      116.48     39.34 o 
  -3   5  15      179.36      168.29     65.57 o 
  -1   5  15      695.09      750.55     59.41 o 
   1   5  15      121.59      130.29     59.58 o 
 -10   0  16     1647.61     1538.58     69.56 o 
  -8   0  16     8782.73     8813.23    180.66 o 
  -6   0  16     4434.41     4491.09     74.40 o 
  -4   0  16     8508.42     8503.07    145.90 o 
  -2   0  16     1120.82      926.02     54.10 o 
   0   0  16      437.62      378.77     58.99 o 
 -11   1  16      748.76      713.32     66.51 o 
  -9   1  16     2520.31     2423.60     41.90 o 
  -7   1  16       74.02       74.13     25.64 o 
  -5   1  16       50.96       52.85     20.79 o 
  -3   1  16     3733.72     3842.75     71.55 o 
  -1   1  16     2290.87     2215.47     57.25 o 
   1   1  16     3190.76     3194.80     69.42 o 
 -10   2  16      101.67       88.93     29.79 o 
  -8   2  16      682.49      657.27     26.93 o 
  -6   2  16      104.35      109.87     22.78 o 
  -4   2  16     1123.24     1098.38     85.55 o 
  -2   2  16       69.36       29.57     27.88 o 
   0   2  16       13.71       15.49     30.72 o 
  -9   3  16      221.78      195.94     33.31 o 
  -7   3  16     1159.89     1153.60     29.69 o 
  -5   3  16       12.45       11.15     52.22 o 
  -3   3  16      124.46      138.73     40.62 o 
  -1   3  16     3010.90     3045.26     53.58 o 
   1   3  16     1017.34      921.79     63.89 o 
  -8   4  16     3794.55     3686.37     64.03 o 
  -6   4  16     6968.85     6959.26    155.07 o 
  -4   4  16     3828.41     4033.58    112.16 o 
  -2   4  16     4562.25     4524.98    157.93 o 
  -7   5  16      123.54      133.48     49.48 o 
  -5   5  16      616.05      619.34     77.09 o 
  -9   1  17       28.31       43.97     41.44 o 
  -7   1  17      344.63      304.86     36.92 o 
  -5   1  17     1020.75      940.09     60.90 o 
  -3   1  17     3056.64     3130.71     67.67 o 
  -8   2  17     7077.57     7303.10    105.15 o 
  -6   2  17     4715.64     4832.90     60.92 o 
  -4   2  17     2604.10     2538.22     84.35 o 
  -2   2  17       78.81       75.94     59.04 o 
  -7   3  17      264.85      286.50     72.76 o 
  -3   3  17     4254.13     4114.07     73.71 o 
                                                 
